# Supplementary material for: Physiological, Transcriptomic, and Metabolomic Responses of Brachiaria decumbens Roots During Symbiosis Establishment with Piriformospora indica
Source: Biology (Basel). 2026 Jan 23;15(3):215. doi: 10.3390/biology15030215 (PMC12896532; doi:10.3390/biology15030215)
Supplement: Supplementary file 1 [file biology-15-00215-s001.zip]

Archive with 9 entries (9 files):
- Figure S1.jpg
- Figure S2.jpg
- Figure S3.jpg
- Figure S4.jpg
- Figure S5.jpg
- Figure S6.jpg
- Figure S7.jpg
- Figure S8.jpg
- Supplementary Table.xlsx
