# Supplementary material for: Physiological, Transcriptomic, and Metabolomic Responses of Brachiaria decumbens Roots During Symbiosis Establishment with Piriformospora indica
Source: Biology (Basel). 2026 Jan 23;15(3):215. doi: 10.3390/biology15030215 (PMC12896532; doi:10.3390/biology15030215)
Supplement: Supplementary file 1 [file biology-15-00215-s001.zip › Supplementary Table.xlsx]

## Sheet: Table S1
Table S1 The qRT-PCR primers uesd in this study
Gene ID	Primer
ACT	F:ACTCGGGAGATGGTGTCAG
	R:AGTCCAGGGCAATGTAGGC
TRINITY_DN6399_c0_g1	F:GCACTAAGCTATTTCGTCCATCCC
	R:CGAACAACCAAATTGAACCCACAC
TRINITY_DN8198_c0_g1	AF:CCAATGCCGTCCAACTGAA
	R:GATGGACACACACAGGGAGG
TRINITY_DN11056_c0_g1	F:TACAAGCACCAGACGATGCC
	R:ACACGCACGATGGTTACTACA
TRINITY_DN21551_c0_g1	F:GACCACCGAGAGCAACTACC
	R:CGTCCTCGTACCCCTTGATG
TRINITY_DN3369_c0_g1	F:AGGACAGAAAGAGAGCCCCA
	R:TGGCTGTAACTGAACCCACC
TRINITY_DN51525_c0_g2	F:TTTAGAGGGGAATGGGGGCT
	R:GTGTAGGTCCCGCAGTTCAG
TRINITY_DN614_c0_g3	F:CACCAGTACATGCAGCGGA
	R:TGGTAGAAGCCCATCCCCAT
TRINITY_DN15808_c0_g2	F:ACCGCTCATCTCAATCCACA
	R:TAGGGGTTGCTGACTTGCTG
TRINITY_DN25788_c0_g1	F:CGCCACTCCCTCACAATCTT
	R:CAGGAAAGCAGGGGAATCGT
TRINITY_DN5739_c0_g1	F:AGATTGTGGCGACGGTCAAG
	R:ATGGCGGTGATAGGAGCAAG

## Sheet: Table S2
Table S2 Alignment information for RNA-seq data
Sample	Clean Read	Clean Base (G)	Mapped Reads	Reads mapped (%)	Q30 (%)	GC Content (%)
CK10d-1	22904384	6.85235	16932982	73.93	96.99	54.15
CK10d-2	20515283	6.14047	15427638	75.2	96.83	53.8
CK10d-3	21052769	6.30004	15561832	73.92	96.37	53.65
CK20d-1	21430736	6.40638	16229021	75.73	97.19	52.44
CK20d-2	24158378	7.22464	18352085	75.97	97.47	52.22
CK20d-3	25518771	7.63334	19246149	75.42	97.37	52.57
PI10d-1	20554779	6.14427	15362141	74.74	97.15	53
PI10d-2	21532661	6.44033	16387410	76.1	97.16	53.2
PI10d-3	22648406	6.77981	16700374	73.74	97.22	53.37
PI20d-1	24691239	7.37769	18581244	75.25	97.23	52.91
PI20d-2	22675229	6.78018	16844311	74.29	97.1	52.61
PI20d-3	26258573	7.85774	19455209	74.09	97.19	52.78

## Sheet: Table S3
Table S3 Summary of assembly quality for RNA-Seq
	Unigenes	Percentage (%)
100-300 bp number	37422	37.4235
300-500 bp number	29447	29.4482
500-1000 bp number	13783	13.7836
1000-2000 bp number	11411	11.4115
> 2000 bp number	7933	7.93332
Total Number	99996
Total Length (in bases)	71194639
N50 Length (in bases)	1337
Mean Length (in bases)	711.97

## Sheet: Table S4
Table S4 Summary of RNA-Seq data for 12 samples in this study
ID	CK10d-1_FPKM	CK10d-2_FPKM	CK10d_3_FPKM	CK20d-1_FPKM	CK20d-2_FPKM	CK20d-3_FPKM	Pi10d-1_FPKM	Pi10d-2_FPKM	Pi10d-3_FPKM	Pi20d-1_FPKM	Pi20d-2_FPKM	Pi20d-3_FPKM	NR_Symbol	NR_annotation	GO_second_level_annotation	GO_annotation	KEGG_pathway_annotation	KEGG_annotation	KOG_class	KOG_class_annotation	Pfam_annotation	Swissprot_annotation	eggNOG_class	eggNOG_class_annotation
TRINITY_DN686_c0_g1	20.41	20.15	20.3	29.02	34.26	30.11	23.55	26.6	35.5	29.67	32.32	30.96	LOC117840194	rab3 GTPase-activating protein catalytic subunit isoform X2 [Setaria viridis]	molecular function: molecular function regulator (GO:0098772);; biological process: biological regulation (GO:0065007)	Molecular Function: GTPase activator activity (GO:0005096);;	--	K18270|4.3e-272|sita:101780530|K18270 Rab3 GTPase-activating protein catalytic subunit | (RefSeq) rab3 GTPase-activating protein catalytic subunit isoform X2	[S]	Function unknown	Rab3 GTPase-activating protein catalytic subunit	--	S	Function unknown
TRINITY_DN202472_c0_g1	0	0	0	0	0	0	0	0	0	0	0	0	--	--	--	--	--	--	--	--	--	--	--	--
TRINITY_DN192651_c0_g1	0	0	0	0	0	0	0	0	0	0	0	0	--	--	--	--	--	--	--	--	--	--	--	--
TRINITY_DN31572_c0_g1	0	0	7.01	0	0	0	2.32	0	0	4.26	0	2.7	--	--	--	--	--	--	--	--	--	--	--	--
TRINITY_DN110884_c0_g1	0	0	0	0	0	0	0	0	0	0	0	0	--	--	--	--	--	--	--	--	--	--	--	--
TRINITY_DN50611_c2_g1	0	0	0	0	7.79	0	0	0	0	0	0	0	--	--	--	--	--	--	--	--	--	--	--	--
TRINITY_DN45491_c0_g1	0.58	1.19	0	0	0	0	1.04	0	27.87	0.49	6.53	0	LOC101772550	uncharacterized protein LOC101772550 [Setaria italica]	--	--	--	--	--	--	zinc-finger of the FCS-type, C2-C2	--	S	Function unknown
TRINITY_DN30917_c0_g2	11.36	4.06	13.62	0	0	2.74	11.96	21.78	3.93	8.05	3.07	3.52	LOC117842801	AUGMIN subunit 8 [Setaria viridis]	cellular component: extracellular region (GO:0005576)	Cellular Component: cellular_component (GO:0005575);; Cellular Component: extracellular region (GO:0005576);; Cellular Component: apoplast (GO:0048046);;	--	--	--	--	QWRF family	--	S	Function unknown
TRINITY_DN33960_c1_g1	1.9	1.93	0	0	1.46	3.77	2.84	0	2.21	1.68	4.47	5.15	--	hypothetical protein BAE44_0015802 [Dichanthelium oligosanthes]	molecular function: binding (GO:0005488)	Molecular Function: protein binding (GO:0005515);;	--	--	--	--	F-box domain;; F-box-like	--	--	--
TRINITY_DN13309_c0_g1	63.18	52.74	65.79	62.81	88.27	74.76	69.54	69.21	68.25	77.34	67.57	70.8	--	hypothetical protein GQ55_2G362900 [Panicum hallii var. hallii]	cellular component: membrane (GO:0016020);; cellular component: membrane part (GO:0044425)	Cellular Component: integral component of membrane (GO:0016021);;	Protein processing in endoplasmic reticulum (ko04141)	K10636|6.5e-289|sita:101766024|K10636 autocrine motility factor receptor [EC:2.3.2.27] | (RefSeq) E3 ubiquitin protein ligase RIN2	[O]	Posttranslational modification, protein turnover, chaperones	Ring finger domain;; CUE domain;; Zinc finger, C3HC4 type (RING finger);; RING-type zinc-finger;; Anaphase-promoting complex subunit 11 RING-H2 finger	E3 ubiquitin protein ligase RIN2 OS=Arabidopsis thaliana OX=3702 GN=RIN2 PE=1 SV=1	O	Posttranslational modification, protein turnover, chaperones
TRINITY_DN124976_c1_g1	2.68	4.39	4.93	1.97	3	2.48	3.88	3.33	2.59	2.72	2.45	2.4	LOC101764584	glutathione S-transferase T3 [Setaria italica]	--	--	--	--	--	--	No apical meristem-associated C-terminal domain	--	--	--
TRINITY_DN14823_c0_g1	0.75	1.79	0.83	3.32	0.81	0.62	1.9	0.54	1.11	2.15	0.9	1.31	--	hypothetical protein SETIT_1G035200v2 [Setaria italica]	molecular function: catalytic activity (GO:0003824);; biological process: metabolic process (GO:0008152);; biological process: single-organism process (GO:0044699);; molecular function: binding (GO:0005488);; cellular component: membrane (GO:0016020);; cellular component: membrane part (GO:0044425)	Molecular Function: monooxygenase activity (GO:0004497);; Molecular Function: iron ion binding (GO:0005506);; Cellular Component: integral component of membrane (GO:0016021);; Molecular Function: oxidoreductase activity, acting on paired donors, with incorporation or reduction of molecular oxygen (GO:0016705);; Molecular Function: heme binding (GO:0020037);;	--	K20771|3.8e-56|sita:101768158|K20771 carlactone C-19 oxidase [EC:1.14.-.-] | (RefSeq) cytochrome P450 711A1	[Q]	Secondary metabolites biosynthesis, transport and catabolism	Cytochrome P450	Cytochrome P450 711A1 OS=Arabidopsis thaliana OX=3702 GN=CYP711A1 PE=2 SV=1	Q	Secondary metabolites biosynthesis, transport and catabolism
TRINITY_DN78691_c0_g1	21.35	0	0	0	0	0	17.15	0	29.14	0	0	0	--	--	--	--	--	--	--	--	--	--	--	--
TRINITY_DN144382_c0_g1	0	0	0	0	0	11.38	0	0	0	0	0	0	--	YTH-domain-containing protein [Rhizophagus irregularis]	molecular function: binding (GO:0005488)	Molecular Function: RNA binding (GO:0003723);;	--	--	--	--	--	--	--	--
TRINITY_DN4363_c4_g1	0	0	0	0	0	0	0	0	0	6.85	0	0	--	--	--	--	--	--	--	--	--	--	--	--
TRINITY_DN10257_c2_g1	0	0	0	0	0	0	0	0	0	0	0	0	--	--	--	--	--	--	--	--	--	--	--	--
TRINITY_DN2549_c2_g1	9.88	0	0	3.95	0	0	0	0	0	0	3.96	9.22	--	--	--	--	--	--	--	--	--	--	--	--
TRINITY_DN183026_c0_g1	0	0	0	0	0	5.28	0	0	0	0	0	0	--	--	--	--	--	--	--	--	--	--	--	--
TRINITY_DN704_c2_g2	3.09	1.29	4.81	8.68	14.7	12.59	3.11	2.82	3.01	9.5	10.34	9.05	LOC112888805	cysteine synthase-like [Panicum hallii]	molecular function: catalytic activity (GO:0003824);; biological process: metabolic process (GO:0008152);; biological process: cellular process (GO:0009987);; biological process: single-organism process (GO:0044699)	Molecular Function: cysteine synthase activity (GO:0004124);; Biological Process: cysteine biosynthetic process from serine (GO:0006535);;	Cysteine and methionine metabolism (ko00270);; Sulfur metabolism (ko00920);; Carbon metabolism (ko01200);; Biosynthesis of amino acids (ko01230)	K01738|8.9e-96|sbi:110430995|K01738 cysteine synthase [EC:2.5.1.47] | (RefSeq) cysteine synthase-like	[E]	Amino acid transport and metabolism	Pyridoxal-phosphate dependent enzyme	Cysteine synthase OS=Spinacia oleracea OX=3562 PE=1 SV=1	E	Amino acid transport and metabolism
TRINITY_DN10549_c0_g1	11.2	12.04	8.45	17.7	21.16	21.68	12.53	18.86	17.19	22.55	24.37	22.33	--	unnamed protein product [Digitaria exilis]	molecular function: catalytic activity (GO:0003824);; biological process: metabolic process (GO:0008152);; biological process: cellular process (GO:0009987);; biological process: single-organism process (GO:0044699)	Molecular Function: glyoxalase III activity (GO:0019172);;	Pyruvate metabolism (ko00620)	K18881|1.9e-220|sita:101752662|K18881 D-lactate dehydratase [EC:4.2.1.130] | (RefSeq) protein DJ-1 homolog D	[RV]	--	DJ-1/PfpI family;; ThiJ/PfpI family-like;; Glutamine amidotransferase class-I	Protein DJ-1 homolog D OS=Arabidopsis thaliana OX=3702 GN=DJ1D PE=1 SV=1	V	Defense mechanisms
TRINITY_DN17216_c0_g1	5.53	4.44	10.64	3.58	6.05	5.17	5.98	10.99	10.38	9.47	7.54	4.19	--	putative serine/threonine-protein kinase [Panicum miliaceum]	molecular function: catalytic activity (GO:0003824);; biological process: metabolic process (GO:0008152);; biological process: cellular process (GO:0009987);; molecular function: binding (GO:0005488);; cellular component: membrane (GO:0016020);; cellular component: membrane part (GO:0044425)	Molecular Function: protein kinase activity (GO:0004672);; Molecular Function: ATP binding (GO:0005524);; Cellular Component: integral component of membrane (GO:0016021);;	--	--	[T]	Signal transduction mechanisms	--	Probable serine/threonine-protein kinase At1g01540 OS=Arabidopsis thaliana OX=3702 GN=At1g01540 PE=1 SV=2	T	Signal transduction mechanisms
TRINITY_DN52788_c0_g1	0	0	0	0	0	0	0	0	0	0	0	0	--	--	cellular component: membrane (GO:0016020);; cellular component: membrane part (GO:0044425);; molecular function: transporter activity (GO:0005215);; biological process: localization (GO:0051179)	Cellular Component: integral component of membrane (GO:0016021);; Molecular Function: transmembrane transporter activity (GO:0022857);;	--	--	[E]	Amino acid transport and metabolism	--	Cationic amino acid transporter 5 OS=Arabidopsis thaliana OX=3702 GN=CAT5 PE=1 SV=1	--	--
TRINITY_DN197394_c0_g1	20.01	0	0	0	0	0	0	0	0	0	0	0	--	--	--	--	--	--	--	--	--	--	--	--
TRINITY_DN23592_c0_g1	65.28	84.47	73.96	45.54	56.13	40.37	90.49	77.76	65.09	68.35	73.18	67.92	--	hypothetical protein BRADI_1g65725v3 [Brachypodium distachyon]	molecular function: binding (GO:0005488);; biological process: metabolic process (GO:0008152);; biological process: cellular process (GO:0009987);; molecular function: catalytic activity (GO:0003824)	Molecular Function: translation elongation factor activity (GO:0003746);; Molecular Function: GTPase activity (GO:0003924);; Molecular Function: GTP binding (GO:0005525);;	RNA transport (ko03013)	K03231|1.2e-14|aof:109843047|K03231 elongation factor 1-alpha | (RefSeq) elongation factor 1-alpha	[J]	Translation, ribosomal structure and biogenesis	--	Elongation factor 1-alpha OS=Zea mays OX=4577 GN=EF1A PE=3 SV=1	J	Translation, ribosomal structure and biogenesis
TRINITY_DN100873_c0_g1	0	0	0	0	0	0	0	0	0	0	0	0	LOC101761360	protein DETOXIFICATION 16 isoform X3 [Setaria italica]	molecular function: transporter activity (GO:0005215);; biological process: localization (GO:0051179);; cellular component: membrane (GO:0016020);; cellular component: membrane part (GO:0044425);; biological process: single-organism process (GO:0044699)	Molecular Function: antiporter activity (GO:0015297);; Cellular Component: integral component of membrane (GO:0016021);; Molecular Function: xenobiotic transmembrane transporter activity (GO:0042910);;	--	K03327|9.3e-75|sita:101761360|K03327 multidrug resistance protein, MATE family | (RefSeq) protein DETOXIFICATION 16 isoform X2	[R]	General function prediction only	MatE	Protein DETOXIFICATION 15 OS=Arabidopsis thaliana OX=3702 GN=DTX15 PE=3 SV=1	V	Defense mechanisms
TRINITY_DN65864_c0_g1	0	0	0	0	0	0	7.12	0	0	0	0	0	--	--	molecular function: binding (GO:0005488)	Molecular Function: mRNA binding (GO:0003729);;	--	--	--	--	--	--	--	--
TRINITY_DN112950_c0_g1	7.49	0	0	0	0	0	0	0	0	0	0	0	--	--	--	--	--	--	--	--	--	--	--	--
TRINITY_DN164174_c0_g2	0	0	0	0	0	0	0	0	31.86	0	0	0	RPL2	60S ribosomal protein L2 [Kluyveromyces marxianus DMKU3-1042]	molecular function: binding (GO:0005488);; molecular function: structural molecule activity (GO:0005198);; biological process: metabolic process (GO:0008152);; biological process: cellular process (GO:0009987);; cellular component: cell (GO:0005623);; cellular component: macromolecular complex (GO:0032991);; cellular component: organelle (GO:0043226);; cellular component: organelle part (GO:00444…	Molecular Function: RNA binding (GO:0003723);; Molecular Function: structural constituent of ribosome (GO:0003735);; Biological Process: translation (GO:0006412);; Cellular Component: large ribosomal subunit (GO:0015934);;	Ribosome (ko03010)	K02938|1.2e-26|qsu:112001320|K02938 large subunit ribosomal protein L8e | (RefSeq) 60S ribosomal protein L2-like	[J]	Translation, ribosomal structure and biogenesis	Ribosomal Proteins L2, C-terminal domain	60S ribosomal protein L8-2 OS=Arabidopsis thaliana OX=3702 GN=RPL8B PE=2 SV=3	J	Translation, ribosomal structure and biogenesis
TRINITY_DN30217_c0_g1	4.07	1.38	0	2.33	3.06	4.92	1.12	0	2.65	2.13	4.65	2.47	--	--	--	--	--	--	--	--	--	--	--	--
TRINITY_DN212026_c0_g1	0.69	0	8.86	0	0	0	0	0	0	0	0	0	--	hypothetical protein M408DRAFT_27678 [Serendipita vermifera MAFF 305830]	molecular function: structural molecule activity (GO:0005198);; cellular component: cell (GO:0005623);; cellular component: macromolecular complex (GO:0032991);; cellular component: organelle (GO:0043226);; cellular component: cell part (GO:0044464);; biological process: metabolic process (GO:0008152);; biological process: cellular process (GO:0009987)	Molecular Function: structural constituent of ribosome (GO:0003735);; Cellular Component: ribosome (GO:0005840);; Biological Process: translation (GO:0006412);;	Ribosome (ko03010)	K02920|2.6e-21|csl:COCSUDRAFT_65116|K02920 large subunit ribosomal protein L36e | (RefSeq) ribosomal protein L36 component of cytosolic 80S ribosome and 60S large subunit	[J]	Translation, ribosomal structure and biogenesis	Ribosomal protein L36e	60S ribosomal protein L36-1 OS=Arabidopsis thaliana OX=3702 GN=RPL36A PE=3 SV=1	J	Translation, ribosomal structure and biogenesis
TRINITY_DN147363_c0_g1	0	0	0	0	0	0	0	0	0	0	0	22.38	--	--	cellular component: membrane (GO:0016020);; cellular component: membrane part (GO:0044425)	Cellular Component: integral component of membrane (GO:0016021);;	--	--	--	--	--	--	--	--
TRINITY_DN54348_c0_g2	0	0	0	0	0	0	0	0	0	0	0	0	--	--	--	--	--	--	--	--	--	--	--	--
TRINITY_DN14653_c1_g1	11.97	4.06	9.08	17.01	0	0	0	0	0	14.8	7.37	15.82	--	--	--	--	--	--	--	--	--	--	--	--
TRINITY_DN32227_c0_g1	0	0	0	0	0	0	0	0	0	0	0	0	--	--	--	--	--	--	--	--	--	--	--	--
TRINITY_DN128104_c0_g3	0	0	0	0	0	0	0	0	0	0	0	0	--	hypothetical protein C2845_PM13G00450 [Panicum miliaceum]	molecular function: binding (GO:0005488)	Molecular Function: protein binding (GO:0005515);;	--	--	--	--	F-box domain;; F-box-like	--	--	--
TRINITY_DN14734_c0_g2	0	0	0	0	0	0	0	0	0	0	0	0	--	--	--	--	--	--	--	--	--	--	--	--
TRINITY_DN209223_c0_g1	0	0	0	0	0	0	1.23	0	0	0	0	0	--	--	molecular function: binding (GO:0005488)	Molecular Function: calcium ion binding (GO:0005509);;	--	--	--	--	S-100/ICaBP type calcium binding domain;; EF hand	--	--	--
TRINITY_DN38193_c0_g2	0	0	0	0	16.28	0	0	0	0	0	0	0	--	--	--	--	--	--	--	--	--	--	--	--
TRINITY_DN46735_c0_g1	0	0	0	0	0	0	0	0	53.03	0	2.26	0	--	--	--	--	--	--	--	--	--	--	--	--
TRINITY_DN23025_c0_g1	1.53	1.56	0	2.61	5.72	3.31	3.74	1.26	0	3.56	2.6	8.37	--	--	--	--	--	--	--	--	--	--	--	--
TRINITY_DN46444_c0_g1	0	0	0	0	0	0	0	0	0	0	0	0	--	--	cellular component: membrane (GO:0016020);; cellular component: membrane part (GO:0044425)	Cellular Component: integral component of membrane (GO:0016021);;	--	--	--	--	--	--	--	--
TRINITY_DN69819_c1_g1	0	0	0	0	0	0	10.11	0	0	0	0	0	--	unnamed protein product [Digitaria exilis]	--	--	--	--	--	--	zinc-binding in reverse transcriptase	--	--	--
TRINITY_DN59084_c0_g1	0	0	24.18	0	15.24	0	0	0	23.84	0	15.87	0	--	hypothetical protein C2845_PM17G04000 [Panicum miliaceum]	biological process: response to stimulus (GO:0050896);; molecular function: binding (GO:0005488)	Biological Process: defense response (GO:0006952);; Molecular Function: ADP binding (GO:0043531);;	Plant-pathogen interaction (ko04626)	K13457|3.5e-27|sbi:8079779|K13457 disease resistance protein RPM1 | (RefSeq) disease resistance protein RPM1	[T]	Signal transduction mechanisms	NB-ARC domain	Disease resistance RPP13-like protein 4 OS=Arabidopsis thaliana OX=3702 GN=RPP13L4 PE=1 SV=2	T	Signal transduction mechanisms
TRINITY_DN1293_c1_g1	31.4	41.46	32.27	42.24	46.44	44.61	45.33	36.51	36.75	55.51	61.1	59.16	--	hypothetical protein C2845_PM09G09530 [Panicum miliaceum]	cellular component: membrane (GO:0016020);; cellular component: membrane part (GO:0044425)	Cellular Component: integral component of membrane (GO:0016021);;	Other types of O-glycan biosynthesis (ko00514)	K20782|2.1e-10|vcn:VOLCADRAFT_106781|K20782 hydroxyproline O-arabinosyltransferase [EC:2.4.2.58] | (RefSeq) hypothetical protein	--	--	--	--	--	--
TRINITY_DN39635_c0_g2	5.81	0	11.9	0.27	0.16	0.08	1.77	0	0	0.55	0	0.46	--	hypothetical protein RSAG8_00711, partial [Rhizoctonia solani AG-8 WAC10335]	molecular function: catalytic activity (GO:0003824);; biological process: metabolic process (GO:0008152);; biological process: single-organism process (GO:0044699)	Molecular Function: oxidoreductase activity (GO:0016491);;	Glycerolipid metabolism (ko00561)	K18097|2.4e-73|qsu:112014761|K18097 glycerol 2-dehydrogenase (NADP+) [EC:1.1.1.156] | (RefSeq) D-galacturonate reductase-like	[R]	General function prediction only	Aldo/keto reductase family	Aldose reductase OS=Hordeum vulgare OX=4513 PE=1 SV=1	S	Function unknown
TRINITY_DN37537_c0_g1	6.09	0	11.39	0	0	0	0.83	0.16	0.63	0.14	0	0.07	--	hypothetical protein RSOLAG1IB_01589 [Rhizoctonia solani AG-1 IB]	molecular function: catalytic activity (GO:0003824);; biological process: metabolic process (GO:0008152);; biological process: single-organism process (GO:0044699)	Molecular Function: oxidoreductase activity (GO:0016491);; Biological Process: oxidation-reduction process (GO:0055114);;	--	K08070|5.2e-50|crb:17894979|K08070 2-alkenal reductase [EC:1.3.1.74] | (RefSeq) 2-alkenal reductase (NADP(+)-dependent)	[R]	General function prediction only	N-terminal domain of oxidoreductase;; Zinc-binding dehydrogenase;; Zinc-binding dehydrogenase	2-alkenal reductase (NADP(+)-dependent) OS=Nicotiana tabacum OX=4097 GN=DBR PE=1 SV=1	S	Function unknown
TRINITY_DN57138_c0_g2	0	0	0	0	0	0	0	0	0	0	0	4.92	--	--	--	--	--	--	--	--	--	--	--	--
TRINITY_DN23712_c0_g1	5.12	4.41	4.63	3.99	5.13	4.35	6.9	13.39	8.39	3.74	3.97	3.78	LOC117847400	kinesin-like protein KIN-14I [Setaria viridis]	molecular function: catalytic activity (GO:0003824);; molecular function: binding (GO:0005488);; cellular component: cell (GO:0005623);; cellular component: organelle (GO:0043226);; cellular component: cell part (GO:0044464);; biological process: cellular process (GO:0009987);; biological process: single-organism process (GO:0044699);; biological process: metabolic process (GO:0008152)	Molecular Function: microtubule motor activity (GO:0003777);; Molecular Function: ATP binding (GO:0005524);; Cellular Component: cytoskeleton (GO:0005856);; Biological Process: microtubule-based movement (GO:0007018);; Molecular Function: microtubule binding (GO:0008017);; Molecular Function: oxidoreductase activity (GO:0016491);;	--	K10406|1.0e-75|lsv:111883439|K10406 kinesin family member C2/C3 | (RefSeq) kinesin-like protein KIN-14R isoform X1	[N]	Cell motility	Kinesin motor domain;; Microtubule binding;; MyTH4 domain;; FERM central domain	Kinesin-like protein KIN-14I OS=Oryza sativa subsp. japonica OX=39947 GN=KIN14I PE=2 SV=1	Z	Cytoskeleton
TRINITY_DN32892_c0_g1	0	0	0	0	0	0	0	0	5.34	0	0	0	--	--	--	--	--	--	--	--	--	--	--	--
TRINITY_DN191757_c0_g1	0	4.83	8.32	3.86	0	0	0	0	0	0	1.93	0	--	--	--	--	--	--	--	--	--	--	--	--
TRINITY_DN8816_c2_g1	0	0	0	0	0	0	0	0	0	0	0	0	--	--	--	--	--	--	--	--	--	--	--	--
TRINITY_DN6171_c0_g1	2.78	3.48	5.77	6.59	5.68	7.23	2.82	6.79	7.4	10.94	9.07	11.28	--	hypothetical protein GQ55_1G282800 [Panicum hallii var. hallii]	--	--	--	--	--	--	zinc-finger of the FCS-type, C2-C2	FCS-Like Zinc finger 15 OS=Arabidopsis thaliana OX=3702 GN=FLZ15 PE=1 SV=1	S	Function unknown
TRINITY_DN3572_c0_g2	22.87	27.01	22.94	27.95	20.82	23.76	20.53	29.06	24.07	28.52	30.44	31.43	--	DUF21 domain-containing protein [Panicum miliaceum]	cellular component: membrane (GO:0016020);; cellular component: membrane part (GO:0044425)	Cellular Component: integral component of membrane (GO:0016021);;	--	K16302|1.2e-248|sita:101776579|K16302 metal transporter CNNM | (RefSeq) DUF21 domain-containing protein At4g14240	[S]	Function unknown	Cyclin M transmembrane N-terminal domain;; CBS domain	DUF21 domain-containing protein At4g14240 OS=Arabidopsis thaliana OX=3702 GN=CBSDUF1 PE=1 SV=1	S	Function unknown
TRINITY_DN32139_c0_g1	6.5	0	7.82	0	0	9.62	0	0	7.06	0	5.18	6.1	--	--	--	--	--	--	--	--	--	--	--	--
TRINITY_DN67178_c0_g1	36	21.83	0	0	13.65	14.02	0	47.23	0	11.27	0	17.22	--	exocyst complex component SEC3A-like [Panicum miliaceum]	cellular component: cell (GO:0005623);; cellular component: macromolecular complex (GO:0032991);; cellular component: cell part (GO:0044464);; biological process: cellular process (GO:0009987);; biological process: single-organism process (GO:0044699);; biological process: localization (GO:0051179)	Cellular Component: exocyst (GO:0000145);; Biological Process: exocytosis (GO:0006887);;	--	K19983|3.1e-31|zma:100502100|K19983 exocyst complex component 1 | (RefSeq) exocyst complex component SEC3A isoform X1	[U]	Intracellular trafficking, secretion, and vesicular transport	--	Exocyst complex component SEC3A OS=Arabidopsis thaliana OX=3702 GN=SEC3A PE=1 SV=1	U	Intracellular trafficking, secretion, and vesicular transport
TRINITY_DN6027_c0_g1	1.53	0.53	1.14	0.97	3.36	2.78	1.51	3.76	3.57	2.45	1.94	1.79	LOC117848202	zinc finger CCCH domain-containing protein 66 [Setaria viridis]	molecular function: binding (GO:0005488)	Molecular Function: metal ion binding (GO:0046872);;	Phenylalanine, tyrosine and tryptophan biosynthesis (ko00400);; Biosynthesis of amino acids (ko01230)	K13832|3.3e-10|boe:106335320|K13832 3-dehydroquinate dehydratase / shikimate dehydrogenase [EC:4.2.1.10 1.1.1.25] | (RefSeq) bifunctional 3-dehydroquinate dehydratase/shikimate dehydrogenase, chloroplastic-like isoform X1	[R]	General function prediction only	Zinc finger C-x8-C-x5-C-x3-H type (and similar);; Zinc finger domain;; RNA-binding, Nab2-type zinc finger;; Zinc finger C-x8-C-x5-C-x3-H type (and similar)	Zinc finger CCCH domain-containing protein 66 OS=Oryza sativa subsp. japonica OX=39947 GN=Os12g0405100 PE=2 SV=1	S	Function unknown
TRINITY_DN19655_c0_g2	0	0	0	0	4.12	0	4.4	0	0	3.8	4.45	0	--	--	--	--	--	--	--	--	--	--	--	--
TRINITY_DN141573_c0_g1	0	0	0	0	0	0	0	0	0	0	14.89	0	--	--	--	--	--	--	--	--	--	--	--	--
TRINITY_DN51425_c0_g1	0	12.83	0	0	0	0	5.98	1.76	12.48	4.85	0	17.71	--	--	--	--	--	--	--	--	--	--	--	--
TRINITY_DN133481_c0_g1	0	0	0	0	0	0	0	0	0	0	0	0	--	--	--	--	--	--	--	--	--	--	--	--
TRINITY_DN206157_c0_g1	0	0	0	0	0	0	0	0	0	0	0	0	--	putative leucine-rich repeat receptor-like protein kinase At2g19210 isoform X3 [Glycine max]	molecular function: catalytic activity (GO:0003824);; biological process: metabolic process (GO:0008152);; biological process: cellular process (GO:0009987);; molecular function: binding (GO:0005488);; cellular component: membrane (GO:0016020);; cellular component: membrane part (GO:0044425)	Molecular Function: protein kinase activity (GO:0004672);; Molecular Function: ATP binding (GO:0005524);; Cellular Component: integral component of membrane (GO:0016021);;	--	--	--	--	--	--	T	Signal transduction mechanisms
TRINITY_DN205343_c0_g1	1.17	0	0	0	0	0	0	0	0	0	12.38	0	--	unknown [Glycine max]	cellular component: membrane (GO:0016020);; cellular component: membrane part (GO:0044425)	Cellular Component: integral component of membrane (GO:0016021);;	--	--	--	--	--	--	--	--
TRINITY_DN12068_c0_g2	5	5.9	4.66	7.92	7.73	7.26	7.87	5.41	3.9	5.85	6.72	4.37	--	--	--	--	--	--	--	--	--	--	--	--
TRINITY_DN124040_c0_g1	0	0	0	0	0	0	0	0	0	0	0	0	--	hypothetical protein BAE44_0000036, partial [Dichanthelium oligosanthes]	--	--	--	--	--	--	--	Disease resistance protein Pik-1 OS=Oryza sativa subsp. japonica OX=39947 GN=PIK-1 PE=1 SV=1	L	Replication, recombination and repair
TRINITY_DN5787_c0_g2	16.33	17.04	18.7	22.94	23.87	23.57	19.72	23.09	19.72	22.68	23.18	22.16	LOC112888921	uncharacterized protein LOC112888921 isoform X1 [Panicum hallii]	molecular function: binding (GO:0005488)	Molecular Function: ATP binding (GO:0005524);;	--	K22530|6.3e-195|nto:104116771|K22530 ATPase family AAA domain-containing protein 1 [EC:3.6.1.-] | (RefSeq) protein MSP1-like	[O]	Posttranslational modification, protein turnover, chaperones	ATPase family associated with various cellular activities (AAA);; AAA+ lid domain;; Holliday junction DNA helicase RuvB P-loop domain	Katanin p60 ATPase-containing subunit A1 OS=Arabidopsis thaliana OX=3702 GN=AAA1 PE=1 SV=1	O	Posttranslational modification, protein turnover, chaperones
TRINITY_DN115651_c0_g1	0	2.84	0	0	0	0	0	0	0	0	0	0	--	--	--	--	--	--	--	--	--	--	--	--
TRINITY_DN25879_c0_g1	0	0	0	0.29	0	0	0	0	1.78	0	0	0	LOC117833550	putative disease resistance protein RGA3 [Setaria viridis]	molecular function: binding (GO:0005488)	Molecular Function: ADP binding (GO:0043531);;	--	--	--	--	--	--	T	Signal transduction mechanisms
TRINITY_DN29336_c0_g1	1.67	0.25	1.33	0.47	1.02	1.37	0.95	9.1	4.7	1.47	0.46	1.05	LOC101775841	thaumatin-like protein 1b isoform X2 [Setaria italica]	cellular component: extracellular region (GO:0005576);; biological process: response to stimulus (GO:0050896)	Cellular Component: extracellular region (GO:0005576);; Biological Process: defense response (GO:0006952);;	Homologous recombination (ko03440)	K12173|6.1e-29|gmx:100794341|K12173 BRCA1-A complex subunit BRE | (RefSeq) BRISC and BRCA1-A complex member 2	--	--	Thaumatin family	PR5-like receptor kinase OS=Arabidopsis thaliana OX=3702 GN=PR5K PE=1 SV=1	O	Posttranslational modification, protein turnover, chaperones
TRINITY_DN29180_c0_g1	0	0	2.57	0	0	0	0	0	0	0	0	0	COCMIDRAFT_5223	hypothetical protein COCMIDRAFT_5223 [Bipolaris oryzae ATCC 44560]	cellular component: membrane (GO:0016020);; cellular component: membrane part (GO:0044425)	Cellular Component: integral component of membrane (GO:0016021);;	--	--	[R]	General function prediction only	Proteolipid membrane potential modulator	Protein Ric1 OS=Phytophthora infestans OX=4787 GN=RIC1 PE=3 SV=1	S	Function unknown
TRINITY_DN39771_c0_g1	0	0	0	0	0	0	0	0	0	0	1.86	0	--	--	--	--	--	--	--	--	--	--	--	--
TRINITY_DN4804_c0_g2	177.74	143.33	143.55	81.99	49.39	61.26	107.37	85.83	96.75	63.86	69.91	74.28	--	hypothetical protein GQ55_3G169000 [Panicum hallii var. hallii]	molecular function: nucleic acid binding transcription factor activity (GO:0001071);; biological process: biological regulation (GO:0065007);; cellular component: cell (GO:0005623);; cellular component: organelle (GO:0043226);; cellular component: cell part (GO:0044464);; molecular function: binding (GO:0005488)	Molecular Function: DNA-binding transcription factor activity (GO:0003700);; Cellular Component: nucleus (GO:0005634);; Molecular Function: sequence-specific DNA binding (GO:0043565);;	Spliceosome (ko03040)	K12835|6.0e-34|cmax:111493042|K12835 ATP-dependent RNA helicase DDX42 [EC:3.6.4.13] | (RefSeq) DEAD-box ATP-dependent RNA helicase 24 isoform X1	--	--	WRKY DNA -binding domain	WRKY transcription factor 23 OS=Arabidopsis thaliana OX=3702 GN=WRKY23 PE=2 SV=1	K	Transcription
TRINITY_DN20860_c0_g1	5.02	5.5	0	0	0	0	7.93	0	0	0	0	4.69	--	hypothetical protein SETIT_2G224000v2 [Setaria italica]	cellular component: cell (GO:0005623);; cellular component: organelle (GO:0043226);; cellular component: cell part (GO:0044464);; biological process: biological regulation (GO:0065007);; molecular function: binding (GO:0005488)	Cellular Component: nucleus (GO:0005634);; Biological Process: regulation of transcription, DNA-templated (GO:0006355);; Molecular Function: sequence-specific DNA binding (GO:0043565);;	--	K09338|1.3e-37|sita:101775466|K09338 homeobox-leucine zipper protein | (RefSeq) homeobox-leucine zipper protein HOX11	--	--	--	Homeobox-leucine zipper protein HOX11 OS=Oryza sativa subsp. japonica OX=39947 GN=HOX11 PE=2 SV=1	K	Transcription
TRINITY_DN71204_c0_g1	0	0	0	0	0	0	0	0	0	0	0	0	--	unnamed protein product [Digitaria exilis]	molecular function: binding (GO:0005488);; molecular function: catalytic activity (GO:0003824)	Molecular Function: RNA binding (GO:0003723);; Molecular Function: RNA helicase activity (GO:0003724);; Molecular Function: ATP binding (GO:0005524);;	--	--	[A]	RNA processing and modification	--	DEAD-box ATP-dependent RNA helicase 48 OS=Oryza sativa subsp. japonica OX=39947 GN=Os02g0826100 PE=2 SV=1	A	RNA processing and modification
TRINITY_DN48615_c0_g1	0.77	0	0	1.46	0.88	6.19	4.26	4.23	7.97	5.4	3.63	0.74	--	LOW QUALITY PROTEIN: hypothetical protein SETIT_2G367900v2, partial [Setaria italica]	molecular function: binding (GO:0005488);; cellular component: cell (GO:0005623);; cellular component: cell part (GO:0044464);; cellular component: organelle (GO:0043226);; biological process: biological regulation (GO:0065007)	Molecular Function: molecular_function (GO:0003674);; Molecular Function: binding (GO:0005488);; Molecular Function: protein binding (GO:0005515);; Cellular Component: cellular_component (GO:0005575);; Cellular Component: intracellular (GO:0005622);; Cellular Component: obsolete cell (GO:0005623);; Cellular Component: cytoplasm (GO:0005737);; Biological Process: biological_process (GO:0008150);; …	--	--	--	--	--	--	S	Function unknown
TRINITY_DN163753_c0_g1	0	0	0	0	0	0	0	0	0	0	0	0	--	--	--	--	--	--	--	--	--	--	--	--
TRINITY_DN7385_c0_g1	45.33	50.32	46.4	56.23	58.92	59.51	63.48	78.5	60.27	68.24	61.33	63.38	--	Rac-like GTP-binding protein 5, partial [Dichanthelium oligosanthes]	molecular function: catalytic activity (GO:0003824);; molecular function: binding (GO:0005488);; biological process: cellular process (GO:0009987);; biological process: signaling (GO:0023052);; biological process: single-organism process (GO:0044699);; biological process: response to stimulus (GO:0050896);; biological process: biological regulation (GO:0065007)	Molecular Function: GTPase activity (GO:0003924);; Molecular Function: GTP binding (GO:0005525);; Biological Process: small GTPase mediated signal transduction (GO:0007264);;	Phagosome (ko04145)	K04392|1.4e-63|bvg:104903926|K04392 Ras-related C3 botulinum toxin substrate 1 | (RefSeq) rac-like GTP-binding protein 5	[R]	General function prediction only	Ras family;; Ras of Complex, Roc, domain of DAPkinase;; Ras family	Rac-like GTP-binding protein 5 OS=Oryza sativa subsp. japonica OX=39947 GN=RAC5 PE=2 SV=2	V	Defense mechanisms
TRINITY_DN28872_c0_g1	0.51	0	0	0.25	0	0	0	0	3.1	0	0	0.48	--	Glutamate receptor 2.8 [Dichanthelium oligosanthes]	molecular function: transporter activity (GO:0005215);; molecular function: molecular transducer activity (GO:0060089);; biological process: localization (GO:0051179);; cellular component: membrane (GO:0016020);; cellular component: membrane part (GO:0044425)	Molecular Function: ligand-gated ion channel activity (GO:0015276);; Cellular Component: integral component of membrane (GO:0016021);;	--	K05387|1.6e-87|sita:101781032|K05387 glutamate receptor, ionotropic, plant | (RefSeq) glutamate receptor 2.8	[PET]	--	Receptor family ligand binding region;; Periplasmic binding protein	Glutamate receptor 2.1 OS=Arabidopsis thaliana OX=3702 GN=GLR2.1 PE=2 SV=2	--	--
TRINITY_DN1238_c0_g3	24.14	23.13	22.28	7.11	4.46	4.49	48.7	23.33	27.09	15.66	19.09	17.97	LOC112874743	ABC transporter G family member 48 isoform X2 [Panicum hallii]	molecular function: binding (GO:0005488);; cellular component: membrane (GO:0016020);; cellular component: membrane part (GO:0044425);; molecular function: catalytic activity (GO:0003824)	Molecular Function: ATP binding (GO:0005524);; Cellular Component: integral component of membrane (GO:0016021);; Molecular Function: ATPase activity (GO:0016887);;	ABC transporters (ko02010)	K08712|2.6e-99|gsl:Gasu_29800|K08712 ATP-binding cassette, subfamily G (WHITE), member 2, SNQ2 | (RefSeq) ABC transporter, ATP-binding protein	[Q]	Secondary metabolites biosynthesis, transport and catabolism	ABC-2 type transporter;; ABC transporter;; Plant PDR ABC transporter associated;; AAA domain, putative AbiEii toxin, Type IV TA system;; ABC-2 type transporter;; CDR ABC transporter	ABC transporter G family member 48 OS=Oryza sativa subsp. japonica OX=39947 GN=ABCG48 PE=3 SV=1	Q	Secondary metabolites biosynthesis, transport and catabolism
TRINITY_DN62675_c0_g1	42.26	28.55	3.62	7.35	8.92	4.34	16.61	4.87	15.33	17.43	7.42	16.76	LOC117864001	LOW QUALITY PROTEIN: uncharacterized protein LOC117864001 [Setaria viridis]	--	--	Monoterpenoid biosynthesis (ko00902)	K15095|2.3e-14|bdi:100838437|K15095 (+)-neomenthol dehydrogenase [EC:1.1.1.208] | (RefSeq) (+)-neomenthol dehydrogenase-like isoform X1	--	--	--	--	Q	Secondary metabolites biosynthesis, transport and catabolism
TRINITY_DN29485_c0_g1	0.88	0	4.63	3.18	4.33	8.38	8.4	0.42	3.9	3.13	6.92	7.11	LOC117858106	hypothetical protein SEVIR_5G076500v2 [Setaria viridis]	molecular function: catalytic activity (GO:0003824);; biological process: metabolic process (GO:0008152);; biological process: cellular process (GO:0009987);; molecular function: binding (GO:0005488);; cellular component: membrane (GO:0016020);; cellular component: membrane part (GO:0044425)	Molecular Function: protein kinase activity (GO:0004672);; Molecular Function: ATP binding (GO:0005524);; Cellular Component: integral component of membrane (GO:0016021);; Molecular Function: polysaccharide binding (GO:0030247);;	Spliceosome (ko03040);; Protein processing in endoplasmic reticulum (ko04141);; Endocytosis (ko04144)	K03283|8.5e-34|qsu:112017276|K03283 heat shock 70kDa protein 1/2/6/8 | (RefSeq) heat shock cognate 70 kDa protein 2-like	[T]	Signal transduction mechanisms	Protein kinase domain;; Protein tyrosine and serine/threonine kinase	Rust resistance kinase Lr10 OS=Triticum aestivum OX=4565 GN=LRK10 PE=2 SV=1	T	Signal transduction mechanisms
TRINITY_DN92568_c0_g1	0	0	0	0	0	0	0	0	0	0	0	0	--	COMPASS component SPP1 [Rhizoctonia solani]	--	--	--	--	--	--	PHD-finger	--	--	--
TRINITY_DN189533_c0_g1	0	19.49	0	0	4.34	0	9.26	0	9.19	0	0	0	--	--	--	--	--	--	--	--	--	--	--	--
TRINITY_DN31320_c0_g1	0	0	0	0	0	13.77	7.26	0	30.61	5.97	7.24	0	LOC8058450	chloride channel protein CLC-a [Sorghum bicolor]	molecular function: transporter activity (GO:0005215);; biological process: localization (GO:0051179);; biological process: biological regulation (GO:0065007);; biological process: single-organism process (GO:0044699);; cellular component: cell (GO:0005623);; cellular component: membrane (GO:0016020);; cellular component: organelle (GO:0043226);; cellular component: organelle part (GO:0044422);; …	Molecular Function: voltage-gated chloride channel activity (GO:0005247);; Molecular Function: nitrate:proton symporter activity (GO:0009671);; Cellular Component: plant-type vacuole membrane (GO:0009705);; Molecular Function: nitrate transmembrane transporter activity (GO:0015112);; Cellular Component: integral component of membrane (GO:0016021);; Molecular Function: transmembrane transporter ac…	--	K05016|1.1e-38|sbi:8058450|K05016 chloride channel 7 | (RefSeq) chloride channel protein CLC-a	[P]	Inorganic ion transport and metabolism	Voltage gated chloride channel	Chloride channel protein CLC-a OS=Arabidopsis thaliana OX=3702 GN=CLC-A PE=1 SV=2	P	Inorganic ion transport and metabolism
TRINITY_DN563_c4_g1	0	0	0	0	0	0	0	0	0	0	0	0	--	--	--	--	--	--	--	--	--	--	--	--
TRINITY_DN109080_c0_g1	0	0	0	0	0	0	0	0	0	0	0	0	--	--	--	--	--	--	--	--	--	--	--	--
TRINITY_DN126411_c0_g1	0	0.41	0	0.37	0.32	0.31	0	0	1.93	0	0.37	0.7	--	--	--	--	--	--	--	--	--	--	--	--
TRINITY_DN112573_c0_g1	0	0	0	0	0	0	0	0	0	0	0	0	BU26DRAFT_73765	glycoside hydrolase family 7 protein [Trematosphaeria pertusa]	molecular function: catalytic activity (GO:0003824);; biological process: metabolic process (GO:0008152)	Molecular Function: hydrolase activity, hydrolyzing O-glycosyl compounds (GO:0004553);; Biological Process: carbohydrate metabolic process (GO:0005975);;	--	--	--	--	Glycosyl hydrolase family 7	--	--	--
TRINITY_DN167955_c0_g2	1.81	5.54	1.63	14.76	14	12.65	2.69	3.18	21.81	11.65	15.98	12.79	--	hypothetical protein GQ55_2G413200 [Panicum hallii var. hallii]	molecular function: transporter activity (GO:0005215);; biological process: single-organism process (GO:0044699);; biological process: localization (GO:0051179);; cellular component: cell (GO:0005623);; cellular component: membrane (GO:0016020);; cellular component: membrane part (GO:0044425);; cellular component: cell part (GO:0044464)	Molecular Function: carbohydrate:proton symporter activity (GO:0005351);; Cellular Component: integral component of plasma membrane (GO:0005887);; Biological Process: glucose import (GO:0046323);;	--	--	[R]	General function prediction only	--	Putative polyol transporter 1 OS=Arabidopsis thaliana OX=3702 GN=PLT1 PE=3 SV=1	U	Intracellular trafficking, secretion, and vesicular transport
TRINITY_DN48098_c0_g1	4.72	0	5.66	0.1	0.08	0.13	1.13	0	0.51	0.23	0.02	0.13	--	Sulfite reductase subunit beta [Ceratobasidium theobromae]	molecular function: catalytic activity (GO:0003824);; biological process: metabolic process (GO:0008152);; biological process: single-organism process (GO:0044699);; biological process: cellular process (GO:0009987);; cellular component: cell (GO:0005623);; cellular component: macromolecular complex (GO:0032991);; cellular component: cell part (GO:0044464);; molecular function: binding (GO:000548…	Molecular Function: sulfite reductase (NADPH) activity (GO:0004783);; Biological Process: cellular amino acid biosynthetic process (GO:0008652);; Cellular Component: sulfite reductase complex (NADPH) (GO:0009337);; Molecular Function: FMN binding (GO:0010181);; Molecular Function: heme binding (GO:0020037);; Molecular Function: NADP binding (GO:0050661);; Molecular Function: 4 iron, 4 sulfur clus…	Sulfur metabolism (ko00920)	K00381|0.0e+00|qsu:112011361|K00381 sulfite reductase (NADPH) hemoprotein beta-component [EC:1.8.1.2] | (RefSeq) sulfite reductase [NADPH] subunit beta-like	[P]	Inorganic ion transport and metabolism	Nitrite and sulphite reductase 4Fe-4S domain;; Nitrite/Sulfite reductase ferredoxin-like half domain;; Flavodoxin	Sulfite reductase [ferredoxin], chloroplastic OS=Zea mays OX=4577 GN=SIR PE=1 SV=1	P	Inorganic ion transport and metabolism
TRINITY_DN60396_c0_g1	4.02	7.27	3.64	9.61	9.08	9.35	10.28	3.44	8.52	4.24	9.59	12.22	--	--	--	--	--	--	--	--	--	--	--	--
TRINITY_DN10870_c0_g1	8.25	9.75	9.24	11.14	12.42	10.82	10.83	13.3	12.19	10.78	12.28	13.12	LOC101766599	uncharacterized protein LOC101766599 isoform X1 [Setaria italica]	--	--	--	--	[O]	Posttranslational modification, protein turnover, chaperones	DnaJ domain	--	O	Posttranslational modification, protein turnover, chaperones
TRINITY_DN30818_c0_g1	0	6.28	0	2.44	0	0	0	0	0	0	2.44	0	--	calcium-dependent protein kinase 26-like [Panicum miliaceum]	biological process: response to stimulus (GO:0050896);; molecular function: catalytic activity (GO:0003824);; biological process: metabolic process (GO:0008152);; biological process: cellular process (GO:0009987);; molecular function: binding (GO:0005488);; cellular component: cell (GO:0005623);; cellular component: cell part (GO:0044464);; cellular component: organelle (GO:0043226);; biological …	Biological Process: response to acid chemical (GO:0001101);; Molecular Function: molecular_function (GO:0003674);; Molecular Function: catalytic activity (GO:0003824);; Molecular Function: protein kinase activity (GO:0004672);; Molecular Function: protein serine/threonine kinase activity (GO:0004674);; Molecular Function: calmodulin-dependent protein kinase activity (GO:0004683);; Molecular Funct…	Plant-pathogen interaction (ko04626)	K13412|5.1e-14|bdi:100825822|K13412 calcium-dependent protein kinase [EC:2.7.11.1] | (RefSeq) calcium-dependent protein kinase 5	[T]	Signal transduction mechanisms	--	Calcium-dependent protein kinase 5 OS=Oryza sativa subsp. japonica OX=39947 GN=CPK5 PE=3 SV=1	T	Signal transduction mechanisms
TRINITY_DN81884_c0_g1	0	0	1.27	1.89	0.82	0.79	0	0.91	1.05	0.87	0	3.92	--	hypothetical protein GQ55_4G046300 [Panicum hallii var. hallii]	molecular function: catalytic activity (GO:0003824);; biological process: metabolic process (GO:0008152);; biological process: single-organism process (GO:0044699);; molecular function: binding (GO:0005488)	Molecular Function: 3-hydroxyisobutyrate dehydrogenase activity (GO:0008442);; Molecular Function: NADP binding (GO:0050661);; Molecular Function: NAD binding (GO:0051287);;	Valine, leucine and isoleucine degradation (ko00280);; beta-Alanine metabolism (ko00410);; Propanoate metabolism (ko00640);; Carbon metabolism (ko01200)	K23146|6.8e-21|sbi:110431419|K23146 3-hydroxyisobutyrate/3-hydroxypropionate dehydrogenase [EC:1.1.1.31 1.1.1.59] | (RefSeq) probable 3-hydroxyisobutyrate dehydrogenase, mitochondrial isoform X1	[R]	General function prediction only	--	Probable 3-hydroxyisobutyrate dehydrogenase, mitochondrial OS=Arabidopsis thaliana OX=3702 GN=At4g20930 PE=1 SV=3	I	Lipid transport and metabolism
TRINITY_DN199919_c0_g1	0	0	5.35	0.17	0.84	0.51	0	0	0	0	0	0	CC84DRAFT_1223420	hypothetical protein CC84DRAFT_1223420 [Paraphaeosphaeria sporulosa]	--	--	--	--	--	--	Ser-Thr-rich glycosyl-phosphatidyl-inositol-anchored membrane family	--	--	--
TRINITY_DN18869_c0_g1	0	0	0	0	0	0	0	0	0	0	0	0	--	--	--	--	--	--	--	--	--	--	--	--
TRINITY_DN4787_c0_g1	5.14	6.14	4.44	9.16	6.42	8.21	4.38	4.12	3.84	9.16	10.8	9.32	--	unnamed protein product [Digitaria exilis]	--	--	--	--	--	--	--	--	--	--
TRINITY_DN39513_c0_g1	6.17	6.87	0	14.66	0	9.11	0	15.46	6.67	8.34	9.85	5.79	--	--	--	--	--	--	--	--	--	--	--	--
TRINITY_DN27342_c0_g1	0.72	1.16	1.31	5.55	7.28	5.8	1.59	2.38	1.65	7.23	5.1	4.74	--	hypothetical protein C2845_PM10G02750 [Panicum miliaceum]	molecular function: catalytic activity (GO:0003824);; biological process: metabolic process (GO:0008152);; biological process: cellular process (GO:0009987);; biological process: single-organism process (GO:0044699)	Molecular Function: cysteine synthase activity (GO:0004124);; Biological Process: cysteine biosynthetic process from serine (GO:0006535);;	Cysteine and methionine metabolism (ko00270);; Sulfur metabolism (ko00920);; Carbon metabolism (ko01200);; Biosynthesis of amino acids (ko01230)	K01738|2.5e-180|sita:101753657|K01738 cysteine synthase [EC:2.5.1.47] | (RefSeq) cysteine synthase	[E]	Amino acid transport and metabolism	Pyridoxal-phosphate dependent enzyme;; Pyridoxal-phosphate dependent enzyme	Cysteine synthase, chloroplastic/chromoplastic OS=Spinacia oleracea OX=3562 GN=CYSK PE=1 SV=2	E	Amino acid transport and metabolism
TRINITY_DN26414_c0_g1	0	0	0	0	0	5.75	0	0	0	0	0	0	--	--	--	--	--	--	--	--	--	--	--	--
TRINITY_DN86841_c0_g1	1.79	0	3.67	0	0.13	0.06	2.55	0	0.74	0.32	0.07	0.21	--	succinate dehydrogenase (ubiquinone) flavoprotein subunit [Rhizoctonia solani AG-1 IB]	cellular component: cell (GO:0005623);; cellular component: macromolecular complex (GO:0032991);; cellular component: cell part (GO:0044464);; molecular function: catalytic activity (GO:0003824);; molecular function: binding (GO:0005488);; cellular component: membrane (GO:0016020);; cellular component: organelle (GO:0043226);; cellular component: organelle part (GO:0044422);; cellular component: …	Cellular Component: protein phosphatase type 2A complex (GO:0000159);; Molecular Function: GTPase activity (GO:0003924);; Molecular Function: GTP binding (GO:0005525);; Cellular Component: mitochondrial inner membrane (GO:0005743);; Cellular Component: microtubule (GO:0005874);; Biological Process: tricarboxylic acid cycle (GO:0006099);; Biological Process: microtubule-based process (GO:0007017);…	Citrate cycle (TCA cycle) (ko00020);; Oxidative phosphorylation (ko00190);; Carbon metabolism (ko01200)	K00234|5.2e-290|qsu:112021874|K00234 succinate dehydrogenase (ubiquinone) flavoprotein subunit [EC:1.3.5.1] | (RefSeq) LOW QUALITY PROTEIN: probable succinate dehydrogenase [ubiquinone] flavoprotein subunit, mitochondrial	[C]	Energy production and conversion	FAD binding domain;; Fumarate reductase flavoprotein C-term;; Glucose inhibited division protein A	Succinate dehydrogenase [ubiquinone] flavoprotein subunit, mitochondrial OS=Oryza sativa subsp. japonica OX=39947 GN=SDH1 PE=1 SV=1	C	Energy production and conversion
TRINITY_DN125471_c0_g1	0	0	0	0	0	0	0	0	0	0	0	0	--	--	--	--	--	--	--	--	--	--	--	--
TRINITY_DN49884_c0_g1	0	0	0	0	0	0	0	0	0.59	0	0	0	--	--	--	--	--	--	--	--	--	--	--	--
TRINITY_DN30128_c0_g1	11.73	12.15	11.35	14.83	14.06	14.88	12.32	10.03	7.04	14.26	14.53	13.81	LOC101764860	origin of replication complex subunit 3 [Setaria italica]	molecular function: binding (GO:0005488);; cellular component: cell (GO:0005623);; cellular component: membrane-enclosed lumen (GO:0031974);; cellular component: macromolecular complex (GO:0032991);; cellular component: organelle (GO:0043226);; cellular component: organelle part (GO:0044422);; cellular component: cell part (GO:0044464);; biological process: metabolic process (GO:0008152);; biolog…	Molecular Function: DNA replication origin binding (GO:0003688);; Cellular Component: nuclear pre-replicative complex (GO:0005656);; Cellular Component: nuclear origin of replication recognition complex (GO:0005664);; Biological Process: pre-replicative complex assembly involved in nuclear cell cycle DNA replication (GO:0006267);; Biological Process: DNA replication initiation (GO:0006270);; Cell…	--	K02605|0.0e+00|sita:101764860|K02605 origin recognition complex subunit 3 | (RefSeq) origin of replication complex subunit 3	[L]	Replication, recombination and repair	Origin recognition complex (ORC) subunit 3 N-terminus;; Origin recognition complex winged helix C-terminal	Origin of replication complex subunit 3 OS=Oryza sativa subsp. japonica OX=39947 GN=ORC3 PE=2 SV=1	L	Replication, recombination and repair
TRINITY_DN132122_c0_g2	1.64	0	3.18	0.03	0.04	0.06	1.52	0	0.47	0.04	0	0	--	hypothetical protein RSOLAG1IB_01583 [Rhizoctonia solani AG-1 IB]	molecular function: catalytic activity (GO:0003824);; cellular component: cell (GO:0005623);; cellular component: cell part (GO:0044464);; cellular component: organelle (GO:0043226);; biological process: metabolic process (GO:0008152);; biological process: cellular process (GO:0009987);; biological process: single-organism process (GO:0044699)	Molecular Function: molecular_function (GO:0003674);; Molecular Function: catalytic activity (GO:0003824);; Cellular Component: cellular_component (GO:0005575);; Cellular Component: intracellular (GO:0005622);; Cellular Component: obsolete cell (GO:0005623);; Cellular Component: cytoplasm (GO:0005737);; Cellular Component: peroxisome (GO:0005777);; Biological Process: organic acid metabolic proce…	beta-Alanine metabolism (ko00410);; Propanoate metabolism (ko00640);; Carbon metabolism (ko01200)	K14729|4.6e-265|qsu:112009493|K14729 multifunctional beta-oxidation protein [EC:4.2.1.- 1.1.1.-] | (RefSeq) peroxisomal hydratase-dehydrogenase-epimerase-like	[I]	Lipid transport and metabolism	short chain dehydrogenase;; Enoyl-(Acyl carrier protein) reductase;; MaoC like domain;; KR domain	Enoyl-CoA hydratase 2, peroxisomal OS=Arabidopsis thaliana OX=3702 GN=ECH2 PE=1 SV=1	I	Lipid transport and metabolism
TRINITY_DN33747_c0_g1	0	0	0	0	0.7	0	6.97	0	6.16	2.22	0	0	--	tyrosinase tyrosinase: common central domain protein [Rhizoctonia solani AG-3 Rhs1AP]	molecular function: catalytic activity (GO:0003824);; biological process: metabolic process (GO:0008152);; biological process: single-organism process (GO:0044699);; molecular function: binding (GO:0005488)	Molecular Function: oxidoreductase activity (GO:0016491);; Molecular Function: metal ion binding (GO:0046872);;	--	--	--	--	Common central domain of tyrosinase	--	--	--
TRINITY_DN211484_c0_g1	0.68	0	0.38	0.32	0	0	2.61	0	0.67	0.88	0.32	0.6	--	--	--	--	--	--	--	--	--	--	--	--
TRINITY_DN67373_c1_g1	1.34	0	0	1.25	0.36	0.7	0.41	2.42	0	0.38	0.83	1.59	--	--	--	--	--	--	--	--	--	--	--	--
TRINITY_DN6617_c4_g1	0	14.22	29.18	9.36	0	27.77	67.54	10.4	0	15.49	28.7	45.95	--	unnamed protein product [Digitaria exilis]	molecular function: catalytic activity (GO:0003824)	Molecular Function: hydrolase activity (GO:0016787);;	Ubiquinone and other terpenoid-quinone biosynthesis (ko00130)	K17872|3.8e-14|sita:101767448|K17872 demethylphylloquinone reductase [EC:1.6.5.12] | (RefSeq) alternative NAD(P)H-ubiquinone oxidoreductase C1, chloroplastic/mitochondrial isoform X1	[V]	Defense mechanisms	alpha/beta hydrolase fold	Probable carboxylesterase 15 OS=Arabidopsis thaliana OX=3702 GN=CXE15 PE=2 SV=1	V	Defense mechanisms
TRINITY_DN47772_c0_g1	0	2.42	1.37	0	1.41	0.91	0	1.56	1.75	0.5	0.54	0	--	--	--	--	--	--	--	--	--	--	--	--
TRINITY_DN12290_c0_g1	32.47	33.88	32.87	46.98	43.92	45.74	35.16	37.17	39.32	54.88	56.37	54.72	--	hypothetical protein GQ55_7G133500 [Panicum hallii var. hallii]	--	--	--	K12655|9.7e-259|sita:101770892|K12655 OTU domain-containing protein 5 [EC:3.4.19.12] | (RefSeq) OTU domain-containing protein 5-B	[TO]	--	OTU-like cysteine protease;; Peptidase C65 Otubain	OVARIAN TUMOR DOMAIN-containing deubiquitinating enzyme 6 OS=Arabidopsis thaliana OX=3702 GN=OTU6 PE=1 SV=2	--	--
TRINITY_DN58967_c0_g1	11.41	0	11.98	44.3	0	8.72	0	0	0	7.34	17.19	24.09	--	--	--	--	--	--	--	--	--	--	--	--
TRINITY_DN31233_c1_g1	0	0	0	0	0	0	0	0	0	4.82	0	0	--	--	--	--	--	--	--	--	--	--	--	--
TRINITY_DN208426_c0_g1	0	0	0	0	0	0	0	0	0	0	0	0	--	--	--	--	--	--	--	--	--	--	--	--
TRINITY_DN4848_c1_g2	14.12	0	17.05	10.9	0	32.72	0	12.23	16.37	8.96	0	0	LOC8065062	cytochrome P450 734A4 [Sorghum bicolor]	molecular function: catalytic activity (GO:0003824);; biological process: metabolic process (GO:0008152);; biological process: single-organism process (GO:0044699);; molecular function: binding (GO:0005488);; biological process: biological regulation (GO:0065007)	Molecular Function: monooxygenase activity (GO:0004497);; Molecular Function: iron ion binding (GO:0005506);; Biological Process: brassinosteroid homeostasis (GO:0010268);; Biological Process: brassinosteroid metabolic process (GO:0016131);; Molecular Function: oxidoreductase activity, acting on paired donors, with incorporation or reduction of molecular oxygen (GO:0016705);; Molecular Function: …	Brassinosteroid biosynthesis (ko00905)	K15639|3.6e-30|sbi:8065062|K15639 PHYB activation tagged suppressor 1 [EC:1.14.-.-] | (RefSeq) cytochrome P450 734A4	[QI]	--	Cytochrome P450	Cytochrome P450 734A2 OS=Oryza sativa subsp. japonica OX=39947 GN=CYP734A2 PE=2 SV=1	Q	Secondary metabolites biosynthesis, transport and catabolism
TRINITY_DN18025_c0_g1	0	0	0	0	0	0	0	0	0	0	0	0	--	--	--	--	--	--	--	--	--	--	--	--
TRINITY_DN30015_c0_g1	2.03	0	0	0	0	1.46	0	0	2.27	0	0	0	--	--	--	--	--	--	--	--	--	--	--	--
TRINITY_DN59023_c0_g1	0	0	2.69	0	0	0	0	0	0	0	0	0	LOC112885365	uncharacterized protein LOC112885365 isoform X2 [Panicum hallii]	--	--	--	--	--	--	Protein of unknown function (DUF3741)	--	S	Function unknown
TRINITY_DN3233_c2_g1	1.58	3.24	3.64	4.36	1.69	1.22	3.83	2.81	0.51	5.8	1.93	3.3	LOC117862113	tricin synthase 1-like [Setaria viridis]	molecular function: catalytic activity (GO:0003824);; biological process: metabolic process (GO:0008152)	Molecular Function: O-methyltransferase activity (GO:0008171);;	--	--	--	--	--	--	--	--
TRINITY_DN119807_c1_g1	0	0.78	1.37	0	0	0.2	2.85	1.4	3.14	0	0.7	1.08	--	--	--	--	--	--	--	--	--	--	--	--
TRINITY_DN202737_c0_g1	0	0	0	0	0	0	0	0	0	0	0	0	SARC_12333	hypothetical protein SARC_12333 [Sphaeroforma arctica JP610]	cellular component: cell (GO:0005623);; cellular component: macromolecular complex (GO:0032991);; cellular component: organelle (GO:0043226);; cellular component: cell part (GO:0044464)	Cellular Component: ribosome (GO:0005840);;	Ribosome (ko03010)	K02947|2.6e-37|ppp:112287949|K02947 small subunit ribosomal protein S10e | (RefSeq) 40S ribosomal protein S10-1-like	[J]	Translation, ribosomal structure and biogenesis	Plectin/S10 domain	40S ribosomal protein S10-1 OS=Oryza sativa subsp. japonica OX=39947 GN=RPS10-1 PE=2 SV=1	J	Translation, ribosomal structure and biogenesis
TRINITY_DN11021_c3_g1	0	0	0	0	0	0	0	0	0	9.66	0	0	--	--	--	--	--	--	--	--	--	--	--	--
TRINITY_DN13771_c0_g1	0	0	0	0	0	0	0	0	14.66	0	0	0	--	--	--	--	--	--	--	--	--	--	--	--
TRINITY_DN68678_c0_g1	0	0	0	0	5.57	0	0	0	0	0	0	0	LOC110437007	uncharacterized protein LOC110437007 [Sorghum bicolor]	--	--	--	K17545|8.5e-15|zma:103634684|K17545 serine/threonine-protein kinase ULK4 [EC:2.7.11.1] | (RefSeq) uncharacterized protein LOC103634684	[R]	General function prediction only	--	Retrovirus-related Pol polyprotein from transposon RE2 OS=Arabidopsis thaliana OX=3702 GN=RE2 PE=4 SV=1	L	Replication, recombination and repair
TRINITY_DN31607_c0_g1	0	0	0	5.05	23.72	9.45	0	5.34	0	8.61	0	0	LOC101758770	sulfite exporter TauE/SafE family protein 4 [Setaria italica]	cellular component: membrane (GO:0016020);; cellular component: membrane part (GO:0044425)	Cellular Component: integral component of membrane (GO:0016021);;	--	--	--	--	--	Sulfite exporter TauE/SafE family protein 4 OS=Arabidopsis thaliana OX=3702 GN=At2g36630 PE=2 SV=1	S	Function unknown
TRINITY_DN204963_c0_g1	0	0	0	0	0	0	0	0	0	0	18.07	0	--	--	--	--	--	--	--	--	--	--	--	--
TRINITY_DN43003_c0_g2	0.96	5.85	4.52	5.61	8.09	3.55	10.28	36.64	10.1	3.11	19.1	8.25	--	--	--	--	--	--	--	--	--	--	--	--
TRINITY_DN114852_c1_g1	0.81	4.91	0	0	0	0	1.39	0	1.56	0	0	0	LOC117840149	probable receptor-like protein kinase At5g24010 [Setaria viridis]	molecular function: catalytic activity (GO:0003824);; biological process: metabolic process (GO:0008152);; biological process: cellular process (GO:0009987);; molecular function: binding (GO:0005488);; cellular component: cell (GO:0005623);; cellular component: membrane (GO:0016020);; cellular component: cell part (GO:0044464);; cellular component: cell junction (GO:0030054);; cellular component:…	Molecular Function: protein kinase activity (GO:0004672);; Molecular Function: ATP binding (GO:0005524);; Cellular Component: plasma membrane (GO:0005886);; Cellular Component: plasmodesma (GO:0009506);; Cellular Component: integral component of membrane (GO:0016021);; Biological Process: protein autophosphorylation (GO:0046777);;	Plant-pathogen interaction (ko04626)	K13435|2.3e-30|sly:101268866|K13435 serine/threonine-protein kinase Pto | (RefSeq) Pto; serine/threonine protein kinase Pto	[T]	Signal transduction mechanisms	--	Probable receptor-like protein kinase At2g21480 OS=Arabidopsis thaliana OX=3702 GN=At2g21480 PE=3 SV=1	T	Signal transduction mechanisms
TRINITY_DN92452_c0_g1	0	0	6.46	4.28	3.98	0	0	0	5.74	0	4.31	0	--	--	--	--	--	--	--	--	--	--	--	--
TRINITY_DN153558_c0_g1	0	0	0	0	0	0	0	0	0	0	0	0	--	--	--	--	--	--	--	--	--	--	--	--
TRINITY_DN3421_c2_g1	0	0	0	0	0	0	0	0	0	0	0	0	--	--	--	--	--	--	--	--	--	--	--	--
TRINITY_DN23213_c0_g2	12.84	9.43	9.13	8.98	10.6	10.22	8.74	7.41	14.49	13.62	5.75	5.13	--	--	--	--	--	--	--	--	--	--	--	--
TRINITY_DN30041_c0_g1	0	0	0	2.4	0	2.1	4.71	0	2.98	0	0	0	--	--	--	--	--	--	--	--	--	--	--	--
TRINITY_DN43876_c0_g1	7.49	0	0	5.88	11.15	16.75	11.87	6.3	0	14.93	35.7	28.2	LOC101767148	CBL-interacting protein kinase 17 [Setaria italica]	molecular function: catalytic activity (GO:0003824);; biological process: metabolic process (GO:0008152);; biological process: cellular process (GO:0009987);; molecular function: binding (GO:0005488);; biological process: signaling (GO:0023052);; biological process: single-organism process (GO:0044699);; biological process: response to stimulus (GO:0050896);; biological process: biological regula…	Molecular Function: protein serine/threonine kinase activity (GO:0004674);; Molecular Function: ATP binding (GO:0005524);; Biological Process: signal transduction (GO:0007165);;	--	K07198|9.3e-46|sita:101767148|K07198 5'-AMP-activated protein kinase, catalytic alpha subunit [EC:2.7.11.11] | (RefSeq) CBL-interacting protein kinase 17	[T]	Signal transduction mechanisms	Protein kinase domain	CBL-interacting protein kinase 1 OS=Oryza sativa subsp. japonica OX=39947 GN=CIPK1 PE=2 SV=1	T	Signal transduction mechanisms
TRINITY_DN169994_c0_g1	0	0	9.51	0	0	0	0	0	0	0	0	0	--	hypothetical protein EJ04DRAFT_284644 [Polyplosphaeria fusca]	--	--	--	--	--	--	--	--	--	--
TRINITY_DN206323_c0_g1	0	0	0	0	0	0	0	0	0	0	0	0	--	probable KIN28-cyclin-dependent ser/thr protein kinase [Serendipita indica DSM 11827]	molecular function: catalytic activity (GO:0003824);; biological process: metabolic process (GO:0008152);; biological process: cellular process (GO:0009987);; molecular function: binding (GO:0005488)	Molecular Function: protein serine/threonine kinase activity (GO:0004674);; Molecular Function: ATP binding (GO:0005524);;	Basal transcription factors (ko03022);; Nucleotide excision repair (ko03420)	K02202|1.9e-16|cpap:110807499|K02202 cyclin-dependent kinase 7 [EC:2.7.11.22 2.7.11.23] | (RefSeq) cyclin-dependent kinase D-2 isoform X1	[DKL]	--	Protein kinase domain;; Protein tyrosine and serine/threonine kinase	Cyclin-dependent kinase D-1 OS=Arabidopsis thaliana OX=3702 GN=CDKD-1 PE=1 SV=1	T	Signal transduction mechanisms
TRINITY_DN163808_c0_g1	0	0	0	0	0	0	0	0	0	0	0	0	--	hypothetical protein BAE44_0022977 [Dichanthelium oligosanthes]	cellular component: cell (GO:0005623);; cellular component: macromolecular complex (GO:0032991);; cellular component: cell part (GO:0044464);; molecular function: catalytic activity (GO:0003824);; biological process: metabolic process (GO:0008152);; biological process: cellular process (GO:0009987);; cellular component: membrane-enclosed lumen (GO:0031974);; cellular component: organelle (GO:0043…	Cellular Component: ribonuclease MRP complex (GO:0000172);; Molecular Function: ribonuclease P activity (GO:0004526);; Cellular Component: nucleolar ribonuclease P complex (GO:0005655);; Biological Process: rRNA processing (GO:0006364);; Biological Process: tRNA processing (GO:0008033);;	Ribosome biogenesis in eukaryotes (ko03008);; RNA transport (ko03013)	K03537|3.8e-07|ats:109786663|K03537 ribonuclease P/MRP protein subunit POP5 [EC:3.1.26.5] | (RefSeq) LOC109786663; probable ribonuclease P/MRP protein subunit POP5 isoform X1	--	--	--	--	--	--
TRINITY_DN66095_c0_g1	0	0	0	0	0	0	0	0	0	0	0	15.52	--	--	--	--	--	--	--	--	--	--	--	--
TRINITY_DN93493_c0_g1	0	0	0	0	0	4.09	0	0	0	0	0	5.21	--	hypothetical protein BHM03_00017324, partial [Ensete ventricosum]	molecular function: catalytic activity (GO:0003824);; molecular function: binding (GO:0005488);; biological process: metabolic process (GO:0008152);; biological process: cellular process (GO:0009987);; biological process: single-organism process (GO:0044699)	Molecular Function: ornithine-oxo-acid transaminase activity (GO:0004587);; Molecular Function: pyridoxal phosphate binding (GO:0030170);; Molecular Function: ornithine(lysine) transaminase activity (GO:0050155);; Biological Process: L-proline biosynthetic process (GO:0055129);;	Arginine and proline metabolism (ko00330)	K00819|3.1e-15|sita:101786037|K00819 ornithine--oxo-acid transaminase [EC:2.6.1.13] | (RefSeq) ornithine aminotransferase, mitochondrial	[E]	Amino acid transport and metabolism	--	Ornithine aminotransferase, mitochondrial OS=Oryza sativa subsp. japonica OX=39947 GN=OAT PE=2 SV=1	E	Amino acid transport and metabolism
TRINITY_DN16352_c0_g1	0	1.21	0	1.05	0.9	4.35	0	1.99	8.03	0.95	4.12	9.75	LOC117861250	probable apyrase 6 isoform X2 [Setaria viridis]	molecular function: binding (GO:0005488);; cellular component: membrane (GO:0016020);; cellular component: membrane part (GO:0044425);; molecular function: catalytic activity (GO:0003824)	Molecular Function: ATP binding (GO:0005524);; Cellular Component: integral component of membrane (GO:0016021);; Molecular Function: hydrolase activity (GO:0016787);;	Purine metabolism (ko00230);; Pyrimidine metabolism (ko00240)	K01510|1.0e-24|sita:101772875|K01510 apyrase [EC:3.6.1.5] | (RefSeq) probable apyrase 5 isoform X1	--	--	--	--	F	Nucleotide transport and metabolism
TRINITY_DN63263_c0_g1	0	0	10.13	0	6.29	0	3.4	6.96	2.12	0	0	0	--	hypothetical protein EJB05_45697, partial [Eragrostis curvula]	molecular function: catalytic activity (GO:0003824);; biological process: metabolic process (GO:0008152)	Molecular Function: serine-type peptidase activity (GO:0008236);;	--	--	--	--	--	--	O	Posttranslational modification, protein turnover, chaperones
TRINITY_DN72832_c1_g1	0	0	0	0	0	0	0	0	0	0	0	0	--	unnamed protein product [Digitaria exilis]	molecular function: catalytic activity (GO:0003824);; biological process: metabolic process (GO:0008152)	Molecular Function: aspartic-type endopeptidase activity (GO:0004190);;	--	--	--	--	--	--	O	Posttranslational modification, protein turnover, chaperones
TRINITY_DN19331_c0_g1	0	0	0	0	0	0	0	0	0	0	0	2.66	LOC117838493	4-alpha-glucanotransferase DPE2 [Setaria viridis]	molecular function: catalytic activity (GO:0003824);; biological process: metabolic process (GO:0008152);; biological process: cellular process (GO:0009987);; biological process: single-organism process (GO:0044699);; molecular function: binding (GO:0005488)	Molecular Function: 4-alpha-glucanotransferase activity (GO:0004134);; Molecular Function: starch binding (GO:2001070);;	Starch and sucrose metabolism (ko00500)	K00705|8.6e-54|sita:101760963|K00705 4-alpha-glucanotransferase [EC:2.4.1.25] | (RefSeq) 4-alpha-glucanotransferase DPE2	--	--	Starch binding domain	4-alpha-glucanotransferase DPE2 OS=Oryza sativa subsp. japonica OX=39947 GN=DPE2 PE=2 SV=1	G	Carbohydrate transport and metabolism
TRINITY_DN183276_c0_g2	0	6.74	0	0	0	0	0	0	0	0	0	0	--	--	--	--	--	--	--	--	--	--	--	--
TRINITY_DN49484_c0_g3	0.2	0	2.43	0.15	0.31	0.17	0.11	0	0	0	0	0	CC84DRAFT_1154092	hypothetical protein CC84DRAFT_1154092 [Paraphaeosphaeria sporulosa]	molecular function: catalytic activity (GO:0003824);; biological process: metabolic process (GO:0008152);; molecular function: binding (GO:0005488)	Molecular Function: metalloendopeptidase activity (GO:0004222);; Molecular Function: metal ion binding (GO:0046872);;	--	K17732|6.9e-218|qsu:111990011|K17732 mitochondrial-processing peptidase subunit beta [EC:3.4.24.64] | (RefSeq) mitochondrial-processing peptidase subunit beta-like	[O]	Posttranslational modification, protein turnover, chaperones	Insulinase (Peptidase family M16);; Peptidase M16 inactive domain	Probable mitochondrial-processing peptidase subunit beta, mitochondrial OS=Arabidopsis thaliana OX=3702 GN=MPPbeta PE=1 SV=2	O	Posttranslational modification, protein turnover, chaperones
TRINITY_DN43770_c0_g1	4.47	4.85	0	0	0	0	0	0	0	0	3.6	0	--	--	--	--	--	--	--	--	--	--	--	--
TRINITY_DN1417_c2_g1	2.06	37.02	1.64	14.93	9.79	6.96	2.18	2.43	2.81	7.06	16.93	7.61	--	hypothetical protein BAE44_0000521 [Dichanthelium oligosanthes]	--	--	--	--	[O]	Posttranslational modification, protein turnover, chaperones	--	--	O	Posttranslational modification, protein turnover, chaperones
TRINITY_DN62871_c0_g2	0.42	1.31	0.48	0.4	0	1	0	1.15	15.2	0.72	2.35	0	LOC117865167	probable metal-nicotianamine transporter YSL13 [Setaria viridis]	cellular component: membrane (GO:0016020);; cellular component: membrane part (GO:0044425);; biological process: localization (GO:0051179)	Cellular Component: integral component of membrane (GO:0016021);; Biological Process: transmembrane transport (GO:0055085);;	--	--	--	--	OPT oligopeptide transporter protein	Probable metal-nicotianamine transporter YSL13 OS=Oryza sativa subsp. japonica OX=39947 GN=YSL13 PE=2 SV=2	S	Function unknown
TRINITY_DN142145_c0_g1	0	0	0.23	2.47	0	1.58	0	0	0	0	0	0	GLOIN_2v1762204	magnesium transporter NIPA-domain-containing protein [Rhizophagus irregularis DAOM 181602=DAOM 197198]	cellular component: cell (GO:0005623);; cellular component: organelle (GO:0043226);; cellular component: cell part (GO:0044464);; cellular component: membrane (GO:0016020);; molecular function: transporter activity (GO:0005215);; biological process: localization (GO:0051179);; cellular component: membrane part (GO:0044425)	Cellular Component: early endosome (GO:0005769);; Cellular Component: plasma membrane (GO:0005886);; Molecular Function: magnesium ion transmembrane transporter activity (GO:0015095);; Cellular Component: integral component of membrane (GO:0016021);;	--	K22733|1.1e-69|mus:103979136|K22733 magnesium transporter | (RefSeq) probable magnesium transporter NIPA4	[S]	Function unknown	Magnesium transporter NIPA;; EamA-like transporter family	Probable magnesium transporter NIPA3 OS=Arabidopsis thaliana OX=3702 GN=At1g34470 PE=2 SV=1	P	Inorganic ion transport and metabolism
TRINITY_DN2297_c0_g1	629.93	708.56	604.53	419.03	355.92	406.55	438.02	350.31	395.03	284.07	279.48	309.77	--	UDP-glycosyltransferase 73C1 [Dichanthelium oligosanthes]	molecular function: catalytic activity (GO:0003824)	Molecular Function: UDP-glycosyltransferase activity (GO:0008194);;	Zeatin biosynthesis (ko00908)	K13496|1.9e-227|sbi:8056539|K13496 UDP-glucosyltransferase 73C [EC:2.4.1.-] | (RefSeq) UDP-glycosyltransferase 73C5	[GC]	--	UDP-glucoronosyl and UDP-glucosyl transferase	UDP-glycosyltransferase 73C3 OS=Arabidopsis thaliana OX=3702 GN=UGT73C3 PE=2 SV=1	--	--
TRINITY_DN135205_c0_g1	0	0	0	0	0	0	0	0	0	0	0	0	--	nuclear pore glycoprotein p62-like protein [Carex littledalei]	molecular function: binding (GO:0005488);; molecular function: structural molecule activity (GO:0005198);; cellular component: cell (GO:0005623);; cellular component: macromolecular complex (GO:0032991);; cellular component: organelle (GO:0043226);; cellular component: cell part (GO:0044464);; biological process: metabolic process (GO:0008152);; biological process: cellular process (GO:0009987)	Molecular Function: RNA binding (GO:0003723);; Molecular Function: structural constituent of ribosome (GO:0003735);; Cellular Component: ribosome (GO:0005840);; Biological Process: translation (GO:0006412);;	Ribosome (ko03010)	K02964|3.7e-24|soe:110779447|K02964 small subunit ribosomal protein S18e | (RefSeq) 40S ribosomal protein S18	[J]	Translation, ribosomal structure and biogenesis	Ribosomal protein S13/S18	40S ribosomal protein S18 OS=Arabidopsis thaliana OX=3702 GN=RPS18A PE=1 SV=1	J	Translation, ribosomal structure and biogenesis
TRINITY_DN7539_c1_g1	18.75	24.61	22.36	32.13	40.81	36.85	38.77	33.25	35.53	63	61.17	61.12	LOC112872910	uncharacterized protein LOC112872910 [Panicum hallii]	--	--	--	--	--	--	--	--	S	Function unknown
TRINITY_DN210717_c0_g1	0	0	6.14	0	0	0	0	0	0	0	0	0	--	fumarylacetoacetate hydrolase family protein-like protein [Karstenula rhodostoma CBS 690.94]	molecular function: catalytic activity (GO:0003824)	Molecular Function: catalytic activity (GO:0003824);;	--	--	[R]	General function prediction only	Fumarylacetoacetate (FAA) hydrolase family	--	Q	Secondary metabolites biosynthesis, transport and catabolism
TRINITY_DN197345_c0_g1	4.12	0	0	0	0	0	0	0	0	0	0	0	--	--	--	--	--	--	--	--	--	--	--	--
TRINITY_DN7787_c0_g1	16.47	18.41	19.03	17.85	17.43	16	20.24	11.87	12.3	22.77	22.26	22.15	LOC117833494	uncharacterized protein LOC117833494 [Setaria viridis]	--	--	--	--	--	--	--	--	S	Function unknown
TRINITY_DN70055_c0_g1	0	0	0	0	0	0	7	0	0	0	0	0	--	--	--	--	--	--	--	--	--	--	--	--
TRINITY_DN6370_c1_g1	4.21	6.78	4.42	1.9	3.09	2.97	3.03	11.12	6.08	2.95	4.01	2.73	--	putative glucose-6-phosphate 1-epimerase [Panicum miliaceum]	biological process: metabolic process (GO:0008152);; molecular function: binding (GO:0005488);; molecular function: catalytic activity (GO:0003824)	Biological Process: carbohydrate metabolic process (GO:0005975);; Molecular Function: carbohydrate binding (GO:0030246);; Molecular Function: glucose-6-phosphate 1-epimerase activity (GO:0047938);;	Glycolysis / Gluconeogenesis (ko00010)	K01792|3.7e-68|sita:101779092|K01792 glucose-6-phosphate 1-epimerase [EC:5.1.3.15] | (RefSeq) putative glucose-6-phosphate 1-epimerase	[G]	Carbohydrate transport and metabolism	Aldose 1-epimerase	Putative glucose-6-phosphate 1-epimerase OS=Cenchrus ciliaris OX=35872 PE=2 SV=1	G	Carbohydrate transport and metabolism
TRINITY_DN130709_c0_g1	0	0	0	0	0	0	0	0	0	0	16.58	0	--	--	--	--	--	--	--	--	--	--	--	--
TRINITY_DN39486_c0_g1	0	0	0	0	0	0	0	0	0	0	0.57	0	--	--	--	--	--	--	--	--	--	--	--	--
TRINITY_DN28615_c0_g1	0	3.41	0	0	0	2.39	0	0	0	1.28	0	0	--	--	--	--	--	--	--	--	--	--	--	--
TRINITY_DN3168_c0_g1	54.16	50.67	43.68	30.24	19.38	22.93	40.51	22.09	26.18	16.79	17.12	20.19	--	uncharacterized protein C2845_PM02G42620 [Panicum miliaceum]	--	--	--	--	--	--	--	--	--	--
TRINITY_DN1449_c1_g3	1.49	3.15	4.74	3.88	5.11	2.45	1.73	1.66	0	6.35	5.24	5.06	--	--	--	--	--	--	--	--	--	--	--	--
TRINITY_DN11597_c0_g1	0	3.14	1.8	5.52	5.41	2.32	1.34	0.66	3.74	5.1	4.82	5.57	--	hypothetical protein BAE44_0011757 [Dichanthelium oligosanthes]	--	--	--	--	--	--	--	--	--	--
TRINITY_DN204251_c0_g1	0	0	0	0	0	0	0	0	0	0	0	0	LOC114381342	hypothetical protein D0Y65_036894 [Glycine soja]	cellular component: membrane (GO:0016020);; cellular component: membrane part (GO:0044425)	Cellular Component: integral component of membrane (GO:0016021);;	--	--	--	--	Protein of unknown function, DUF604	--	G	Carbohydrate transport and metabolism
TRINITY_DN199963_c0_g1	0	0	0	0	0	0	0	0	0	0	0	0	--	--	--	--	--	--	--	--	--	--	--	--
TRINITY_DN81418_c0_g2	0.49	0	0	0	0	0	0	0	0.47	0	15.55	0	LOC100500004	photosystem II core complex protein psbY-like [Glycine max]	cellular component: cell (GO:0005623);; cellular component: membrane (GO:0016020);; cellular component: macromolecular complex (GO:0032991);; cellular component: membrane part (GO:0044425);; cellular component: cell part (GO:0044464);; biological process: metabolic process (GO:0008152);; biological process: cellular process (GO:0009987);; molecular function: binding (GO:0005488)	Cellular Component: photosystem II (GO:0009523);; Biological Process: photosynthesis (GO:0015979);; Cellular Component: integral component of membrane (GO:0016021);; Molecular Function: manganese ion binding (GO:0030145);;	Photosynthesis (ko00195)	K02723|5.3e-68|gmx:100779397|K02723 photosystem II PsbY protein | (RefSeq) photosystem II core complex proteins psbY, chloroplastic-like	--	--	Photosystem II protein Y (PsbY)	Photosystem II core complex proteins psbY, chloroplastic OS=Spinacia oleracea OX=3562 GN=PSBY PE=1 SV=2	S	Function unknown
TRINITY_DN38093_c0_g1	2.97	0.58	0	1.56	0	2.41	2.04	3.69	0	0.48	1.78	3.73	--	--	--	--	--	--	--	--	--	--	--	--
TRINITY_DN34536_c0_g1	0	0	0	0	0	0	0	0	3.54	0	0	0	--	--	--	--	--	--	--	--	--	--	--	--
TRINITY_DN64415_c1_g1	0	0	0	0	0	0	0	0	0	0	0	0	--	--	--	--	--	--	--	--	--	--	--	--
TRINITY_DN73026_c0_g2	0	0	0	0	0	0	0	0	0	0	0	0	--	--	--	--	--	--	--	--	--	--	--	--
TRINITY_DN30394_c0_g1	0	0	0	0	0	0	0	0	0	0	0	0	--	hypothetical protein GQ55_6G239800 [Panicum hallii var. hallii]	molecular function: catalytic activity (GO:0003824);; biological process: metabolic process (GO:0008152)	Molecular Function: O-methyltransferase activity (GO:0008171);;	--	K18883|1.5e-19|sita:101753989|K18883 tricin synthase [EC:2.1.1.175] | (RefSeq) uncharacterized protein LOC101753989	[Q]	Secondary metabolites biosynthesis, transport and catabolism	--	Tricin synthase 2 OS=Oryza sativa subsp. japonica OX=39947 GN=ROMT-17 PE=1 SV=1	Q	Secondary metabolites biosynthesis, transport and catabolism
TRINITY_DN206826_c0_g1	0	0	0	0	0	0	0	0	0	0	0	0	--	--	--	--	--	--	--	--	--	--	--	--
TRINITY_DN10304_c0_g1	34.47	32.72	37.45	59.75	55.64	62.13	45.08	33.92	47.81	53.84	57.6	56.15	--	unnamed protein product, partial [Digitaria exilis]	molecular function: binding (GO:0005488);; cellular component: membrane (GO:0016020);; cellular component: membrane part (GO:0044425)	Molecular Function: zinc ion binding (GO:0008270);; Cellular Component: integral component of membrane (GO:0016021);;	--	--	[A]	RNA processing and modification	RING-variant domain	--	A	RNA processing and modification
TRINITY_DN60632_c0_g1	0	0	0	0	0	0	0	0	0	0	0	0	--	--	--	--	--	--	--	--	--	--	--	--
TRINITY_DN213032_c0_g1	0	0	0	2.19	0	0	0	0	0	0	0	0	--	Acetyl-CoA carboxylase [Phytophthora fragariae]	biological process: reproduction (GO:0000003);; biological process: reproductive process (GO:0022414);; biological process: developmental process (GO:0032502);; molecular function: catalytic activity (GO:0003824);; cellular component: cell (GO:0005623);; cellular component: membrane (GO:0016020);; cellular component: cell part (GO:0044464);; biological process: metabolic process (GO:0008152);; bi…	Biological Process: reproduction (GO:0000003);; Biological Process: developmental process involved in reproduction (GO:0003006);; Molecular Function: molecular_function (GO:0003674);; Molecular Function: catalytic activity (GO:0003824);; Molecular Function: acetyl-CoA carboxylase activity (GO:0003989);; Cellular Component: cellular_component (GO:0005575);; Cellular Component: obsolete cell (GO:00…	Fatty acid biosynthesis (ko00061);; Pyruvate metabolism (ko00620);; Propanoate metabolism (ko00640);; Fatty acid metabolism (ko01212)	K11262|5.6e-28|mdm:103420422|K11262 acetyl-CoA carboxylase / biotin carboxylase 1 [EC:6.4.1.2 6.3.4.14 2.1.3.15] | (RefSeq) acetyl-CoA carboxylase 1-like	[I]	Lipid transport and metabolism	Carboxyl transferase domain	Acetyl-CoA carboxylase 1 OS=Arabidopsis thaliana OX=3702 GN=ACC1 PE=1 SV=1	I	Lipid transport and metabolism
TRINITY_DN997_c0_g2	0	0	0	0	0.06	0	0	0.64	0	0.17	0	0	--	unnamed protein product [Digitaria exilis]	cellular component: cell (GO:0005623);; cellular component: membrane (GO:0016020);; cellular component: macromolecular complex (GO:0032991);; cellular component: membrane part (GO:0044425);; cellular component: cell part (GO:0044464);; cellular component: organelle (GO:0043226);; cellular component: organelle part (GO:0044422);; biological process: metabolic process (GO:0008152);; biological proc…	Cellular Component: photosystem I (GO:0009522);; Cellular Component: photosystem II (GO:0009523);; Cellular Component: chloroplast thylakoid membrane (GO:0009535);; Biological Process: photosynthesis, light harvesting (GO:0009765);; Cellular Component: integral component of membrane (GO:0016021);; Molecular Function: chlorophyll binding (GO:0016168);; Biological Process: protein-chromophore linka…	Photosynthesis - antenna proteins (ko00196)	K08909|9.3e-152|zma:100282214|K08909 light-harvesting complex I chlorophyll a/b binding protein 3 | (RefSeq) chlorophyll a-b binding protein 8	--	--	Chlorophyll A-B binding protein	Chlorophyll a-b binding protein 8, chloroplastic OS=Solanum lycopersicum OX=4081 GN=CAB8 PE=3 SV=1	P	Inorganic ion transport and metabolism
TRINITY_DN49282_c0_g1	0	0	0	0.73	0	0.41	0	0	0	0	0	0	GLOIN_2v1617887	putative cytoplasmic dynein light chain [Rhizophagus irregularis DAOM 181602=DAOM 197198]	molecular function: catalytic activity (GO:0003824);; cellular component: cell (GO:0005623);; cellular component: cell part (GO:0044464);; cellular component: organelle (GO:0043226);; cellular component: organelle part (GO:0044422);; cellular component: supramolecular complex (GO:0099080);; biological process: cellular process (GO:0009987);; cellular component: macromolecular complex (GO:0032991)	Molecular Function: motor activity (GO:0003774);; Cellular Component: cytoplasm (GO:0005737);; Cellular Component: microtubule (GO:0005874);; Biological Process: microtubule-based process (GO:0007017);; Cellular Component: dynein complex (GO:0030286);;	--	K10418|2.1e-34|mis:MICPUN_113471|K10418 dynein light chain LC8-type | (RefSeq) ODA-LC8; flagellar outer dynein arm light chain 8	[Z]	Cytoskeleton	Dynein light chain type 1	Dynein 8 kDa light chain, flagellar outer arm OS=Chlamydomonas reinhardtii OX=3055 PE=1 SV=1	Z	Cytoskeleton
TRINITY_DN6942_c0_g1	14.06	16.25	12.42	15.43	12.58	14.65	12.25	11.19	11.99	14.01	15.93	15.36	LOC101768425	L-aspartate oxidase, chloroplastic [Setaria italica]	molecular function: catalytic activity (GO:0003824);; biological process: metabolic process (GO:0008152);; biological process: single-organism process (GO:0044699);; biological process: cellular process (GO:0009987);; cellular component: cell (GO:0005623);; cellular component: organelle (GO:0043226);; cellular component: cell part (GO:0044464)	Molecular Function: L-aspartate oxidase activity (GO:0008734);; Biological Process: NAD biosynthetic process (GO:0009435);; Cellular Component: chloroplast (GO:0009507);; Molecular Function: L-aspartate:fumarate oxidoreductase activity (GO:0044318);;	Alanine, aspartate and glutamate metabolism (ko00250);; Nicotinate and nicotinamide metabolism (ko00760)	K00278|7.2e-211|sita:101768425|K00278 L-aspartate oxidase [EC:1.4.3.16] | (RefSeq) L-aspartate oxidase, chloroplastic	[C]	Energy production and conversion	FAD binding domain;; Fumarate reductase flavoprotein C-term	L-aspartate oxidase, chloroplastic OS=Oryza sativa subsp. japonica OX=39947 GN=Os02g0134400 PE=3 SV=1	C	Energy production and conversion
TRINITY_DN28309_c0_g1	0	0.4	0	0.21	0	0	0	0	0	0	0	0	--	--	--	--	--	--	--	--	--	--	--	--
TRINITY_DN35026_c1_g1	11.36	12.96	6.6	11.28	7.92	12.11	14.87	14.53	11.22	9.87	11.16	13.43	LOC117861184	methionine aminopeptidase 2B-like [Setaria viridis]	cellular component: cell (GO:0005623);; cellular component: cell part (GO:0044464);; molecular function: binding (GO:0005488);; molecular function: catalytic activity (GO:0003824);; biological process: metabolic process (GO:0008152);; biological process: cellular process (GO:0009987)	Cellular Component: cytoplasm (GO:0005737);; Molecular Function: metal ion binding (GO:0046872);; Molecular Function: metalloaminopeptidase activity (GO:0070006);; Biological Process: protein initiator methionine removal (GO:0070084);;	--	K01265|3.4e-58|sita:101761526|K01265 methionyl aminopeptidase [EC:3.4.11.18] | (RefSeq) methionine aminopeptidase 2B	[R]	General function prediction only	--	Methionine aminopeptidase 2B OS=Arabidopsis thaliana OX=3702 GN=MAP2B PE=2 SV=2	I	Lipid transport and metabolism
TRINITY_DN39238_c0_g1	0	5.97	10.19	0	0	0	6.75	2.32	1.57	2.07	2.33	0	--	unnamed protein product [Digitaria exilis]	--	--	--	--	--	--	NPH3 family	BTB/POZ domain-containing protein At5g66560 OS=Arabidopsis thaliana OX=3702 GN=At5g66560 PE=2 SV=2	S	Function unknown
TRINITY_DN29135_c0_g1	26.31	43.9	33.12	5.55	15.36	11.35	30.2	29.37	43.34	14.27	15.49	12.22	--	Cytochrome P450 94C1 [Dichanthelium oligosanthes]	molecular function: binding (GO:0005488);; cellular component: membrane (GO:0016020);; cellular component: membrane part (GO:0044425);; molecular function: catalytic activity (GO:0003824);; biological process: metabolic process (GO:0008152);; biological process: single-organism process (GO:0044699)	Molecular Function: iron ion binding (GO:0005506);; Cellular Component: integral component of membrane (GO:0016021);; Molecular Function: oxidoreductase activity, acting on paired donors, with incorporation or reduction of molecular oxygen (GO:0016705);; Molecular Function: heme binding (GO:0020037);;	--	K20624|1.6e-92|sita:101768819|K20624 12-hydroxyjasmonoyl-L-amino acid 12-hydroxylase / fatty acid hydroxylase [EC:1.14.14.49] | (RefSeq) cytochrome P450 94C1	[QI]	--	Cytochrome P450	Cytochrome P450 94C1 OS=Arabidopsis thaliana OX=3702 GN=CYP94C1 PE=1 SV=1	--	--
TRINITY_DN88090_c0_g1	0	0	13.87	0	0	0	1.85	1.9	0	0	0	0	--	nonribosomal peptide synthetase 3 [Lentithecium fluviatile CBS 122367]	molecular function: catalytic activity (GO:0003824);; biological process: metabolic process (GO:0008152);; biological process: single-organism process (GO:0044699)	Molecular Function: oxidoreductase activity (GO:0016491);;	--	K11165|2.2e-12|aip:107635171|K11165 dehydrogenase/reductase SDR family member 7 [EC:1.1.-.-] | (RefSeq) dehydrogenase/reductase SDR family member 7	[Q]	Secondary metabolites biosynthesis, transport and catabolism	short chain dehydrogenase;; Enoyl-(Acyl carrier protein) reductase	--	Q	Secondary metabolites biosynthesis, transport and catabolism
TRINITY_DN19036_c0_g1	599.28	395.3	320.49	126.45	71.09	182.7	356.89	120.01	344.59	79.23	69.84	181.39	LOC100282959	unknown [Zea mays]	biological process: cellular process (GO:0009987);; biological process: cellular component organization or biogenesis (GO:0071840);; molecular function: structural molecule activity (GO:0005198);; biological process: metabolic process (GO:0008152);; cellular component: cell (GO:0005623);; cellular component: macromolecular complex (GO:0032991);; cellular component: organelle (GO:0043226);; cellul…	Biological Process: ribosomal large subunit assembly (GO:0000027);; Molecular Function: structural constituent of ribosome (GO:0003735);; Biological Process: translation (GO:0006412);; Cellular Component: cytosolic large ribosomal subunit (GO:0022625);;	Ribosome (ko03010)	K02866|3.4e-15|sbi:8062999|K02866 large subunit ribosomal protein L10e | (RefSeq) 60S ribosomal protein L10	[J]	Translation, ribosomal structure and biogenesis	--	60S ribosomal protein L10 OS=Zea mays OX=4577 GN=RPL10 PE=2 SV=1	J	Translation, ribosomal structure and biogenesis
TRINITY_DN30879_c2_g1	2.14	1.97	0.3	1.29	0.91	0.65	0	0.51	0	0.47	3.06	2.12	--	putative disease resistance RPP13-like protein 3 isoform X3 [Panicum miliaceum]	biological process: response to stimulus (GO:0050896);; molecular function: binding (GO:0005488)	Biological Process: defense response (GO:0006952);; Molecular Function: ADP binding (GO:0043531);;	Plant-pathogen interaction (ko04626)	K13457|8.7e-41|ats:109777892|K13457 disease resistance protein RPM1 | (RefSeq) LOC109777892; disease resistance protein RPP13-like	[T]	Signal transduction mechanisms	NB-ARC domain	Disease resistance protein PIK6-NP OS=Oryza sativa subsp. japonica OX=39947 GN=PIK6-NP PE=2 SV=1	T	Signal transduction mechanisms
TRINITY_DN174272_c0_g1	1.8	4.77	2.01	1.1	0.39	1.49	1.13	0.43	0.45	2.39	3.47	3.78	--	--	--	--	--	--	--	--	--	--	--	--
TRINITY_DN2505_c0_g1	17.91	15.16	15.02	19.53	25.95	23.86	18.53	24.52	22.81	27.64	24.72	27.64	LOC101785241	uncharacterized protein LOC101785241 [Setaria italica]	biological process: biological regulation (GO:0065007);; cellular component: cell (GO:0005623);; cellular component: macromolecular complex (GO:0032991);; cellular component: organelle (GO:0043226);; cellular component: organelle part (GO:0044422);; cellular component: cell part (GO:0044464)	Biological Process: positive regulation of DNA repair (GO:0045739);; Cellular Component: BRCA1-A complex (GO:0070531);; Cellular Component: BRISC complex (GO:0070552);;	Homologous recombination (ko03440)	K20776|1.1e-120|sita:101785241|K20776 BRISC and BRCA1-A complex member 1 | (RefSeq) uncharacterized protein LOC101785241	--	--	--	--	--	--
TRINITY_DN14121_c0_g1	8.96	7.48	9.31	20.91	15.92	17.82	10.24	21.03	13.77	14.57	6.97	10.48	LOC101775448	calcium-transporting ATPase 5, plasma membrane-type [Setaria italica]	molecular function: catalytic activity (GO:0003824);; molecular function: transporter activity (GO:0005215);; biological process: localization (GO:0051179);; molecular function: binding (GO:0005488);; cellular component: membrane (GO:0016020);; cellular component: membrane part (GO:0044425);; cellular component: cell (GO:0005623);; cellular component: organelle (GO:0043226);; cellular component: …	Molecular Function: calcium transmembrane transporter activity, phosphorylative mechanism (GO:0005388);; Molecular Function: calmodulin binding (GO:0005516);; Molecular Function: ATP binding (GO:0005524);; Cellular Component: integral component of membrane (GO:0016021);; Molecular Function: ATPase-coupled cation transmembrane transporter activity (GO:0019829);; Cellular Component: intracellular m…	--	K01537|0.0e+00|sita:101775448|K01537 P-type Ca2+ transporter type 2C [EC:7.2.2.10] | (RefSeq) calcium-transporting ATPase 5, plasma membrane-type	[P]	Inorganic ion transport and metabolism	Cation transporting ATPase, C-terminus;; E1-E2 ATPase;; Ca2+-ATPase N terminal autoinhibitory domain;; haloacid dehalogenase-like hydrolase;; Cation transport ATPase (P-type);; Cation transporter/ATPase, N-terminus	Calcium-transporting ATPase 5, plasma membrane-type OS=Oryza sativa subsp. japonica OX=39947 GN=ACA5 PE=1 SV=2	P	Inorganic ion transport and metabolism
TRINITY_DN28398_c0_g1	3.67	0	7.81	0	0.25	0.72	2.93	0	1.27	0.5	0.14	0.62	--	Endoplasmic reticulum vesicle protein 25 OS=Ustilago maydis (strain 521 / FGSC 9021) GN=ERV25 PE=3 SV=1 [Rhizoctonia solani AG-1 IB]	cellular component: membrane (GO:0016020);; cellular component: membrane part (GO:0044425)	Cellular Component: integral component of membrane (GO:0016021);;	--	K20352|8.7e-28|qsu:112031270|K20352 p24 family protein delta-1 | (RefSeq) endoplasmic reticulum vesicle protein 25-like	[U]	Intracellular trafficking, secretion, and vesicular transport	emp24/gp25L/p24 family/GOLD	--	U	Intracellular trafficking, secretion, and vesicular transport
TRINITY_DN195182_c0_g1	0	0	0	0	0	0	0	0	0	0	0	0	--	--	--	--	--	--	--	--	--	--	--	--
TRINITY_DN46239_c0_g1	0	0	0	0	0	0	0	10.19	0	0	0	0	--	--	--	--	--	--	--	--	--	--	--	--
TRINITY_DN26690_c0_g1	0	0	0	24.05	11.82	12.11	0	54.32	36.48	0	0	0	--	--	--	--	--	--	--	--	--	--	--	--
TRINITY_DN27135_c0_g2	0	0	4.43	0	0	0	0	0	0	0	0	0	CC84DRAFT_1103566	hypothetical protein CC84DRAFT_1103566 [Paraphaeosphaeria sporulosa]	biological process: localization (GO:0051179);; biological process: cellular component organization or biogenesis (GO:0071840);; molecular function: binding (GO:0005488);; cellular component: cell (GO:0005623);; cellular component: macromolecular complex (GO:0032991);; cellular component: cell part (GO:0044464)	Biological Process: ribosomal subunit export from nucleus (GO:0000054);; Biological Process: ribosomal large subunit export from nucleus (GO:0000055);; Molecular Function: molecular_function (GO:0003674);; Molecular Function: binding (GO:0005488);; Cellular Component: cellular_component (GO:0005575);; Biological Process: RNA localization (GO:0006403);; Biological Process: RNA export from nucleus …	--	K14821|8.5e-42|qsu:112020493|K14821 bud site selection protein 20 | (RefSeq) zinc finger protein bud20-like	[A]	RNA processing and modification	Zinc-finger double-stranded RNA-binding;; Zinc-finger of C2H2 type	--	A	RNA processing and modification
TRINITY_DN49894_c1_g1	0	0	0	0	0	0	0	0	0	0	0	0	--	LIM domain kinase 1 [Rhizoctonia solani]	--	--	--	--	--	--	--	--	--	--
TRINITY_DN3661_c1_g1	2.72	1.89	2.31	2.72	0.97	1.21	7.09	4.04	3.16	1.86	2.03	3.11	--	hypothetical protein C2845_PM14G17970 [Panicum miliaceum]	molecular function: catalytic activity (GO:0003824);; biological process: metabolic process (GO:0008152)	Molecular Function: O-methyltransferase activity (GO:0008171);;	--	K18883|2.7e-39|sita:101753989|K18883 tricin synthase [EC:2.1.1.175] | (RefSeq) uncharacterized protein LOC101753989	[Q]	Secondary metabolites biosynthesis, transport and catabolism	O-methyltransferase	Tricin synthase 2 OS=Oryza sativa subsp. japonica OX=39947 GN=ROMT-17 PE=1 SV=1	Q	Secondary metabolites biosynthesis, transport and catabolism
TRINITY_DN59070_c0_g1	7.28	0	16.96	0.85	3.59	1.36	16.68	0	8.62	5.79	0.28	4.43	--	Dolichyl-diphosphooligosaccharide-protein glycosyltransferase subunit STT3 [Ceratobasidium theobromae]	--	--	--	--	--	--	Ser-Thr-rich glycosyl-phosphatidyl-inositol-anchored membrane family	--	--	--
TRINITY_DN47827_c0_g2	0	0	0	0	0	0	0	0	0	0	0	0	LOC114396764	serine--glyoxylate aminotransferase-like [Glycine soja]	molecular function: catalytic activity (GO:0003824)	Molecular Function: 2-aminoethylphosphonate-pyruvate transaminase activity (GO:0047304);;	Alanine, aspartate and glutamate metabolism (ko00250);; Glycine, serine and threonine metabolism (ko00260);; Glyoxylate and dicarboxylate metabolism (ko00630);; Carbon metabolism (ko01200);; Peroxisome (ko04146)	K00830|4.1e-27|gmx:732565|K00830 alanine-glyoxylate transaminase / serine-glyoxylate transaminase / serine-pyruvate transaminase [EC:2.6.1.44 2.6.1.45 2.6.1.51] | (RefSeq) SGT3; serine glyoxylate aminotransferase 3	[R]	General function prediction only	--	Serine--glyoxylate aminotransferase OS=Arabidopsis thaliana OX=3702 GN=AGT1 PE=1 SV=2	E	Amino acid transport and metabolism
TRINITY_DN30784_c2_g1	0	0	0	0	16.51	0	0	9.42	0	0	0	0	--	--	--	--	--	--	--	--	--	--	--	--
TRINITY_DN12336_c1_g1	0	1.66	0	0	0	0	0	2.66	0	0	1.37	0	--	--	--	--	--	--	--	--	--	--	--	--
TRINITY_DN8145_c0_g1	1.47	1.15	5.44	1.05	0.61	0.29	2.1	1.7	0.72	0.96	0.69	0.66	--	--	--	--	--	--	--	--	--	--	--	--
TRINITY_DN188809_c0_g1	0	0	0	0	0	0	0	0	0	0	0	0	--	--	--	--	--	--	--	--	--	--	--	--
TRINITY_DN37009_c0_g2	5.32	3.93	4.38	0.4	5.16	3.7	1.71	2.07	7.88	3.57	4.36	0.72	LOC101759288	probable protein phosphatase 2C 49 [Setaria italica]	molecular function: catalytic activity (GO:0003824);; biological process: metabolic process (GO:0008152);; biological process: cellular process (GO:0009987);; molecular function: binding (GO:0005488)	Molecular Function: protein serine/threonine phosphatase activity (GO:0004722);; Molecular Function: metal ion binding (GO:0046872);;	MAPK signaling pathway - plant (ko04016);; Plant hormone signal transduction (ko04075)	K14497|1.2e-75|sita:101759288|K14497 protein phosphatase 2C [EC:3.1.3.16] | (RefSeq) probable protein phosphatase 2C 49	[T]	Signal transduction mechanisms	Protein phosphatase 2C;; Protein phosphatase 2C	Probable protein phosphatase 2C 49 OS=Oryza sativa subsp. japonica OX=39947 GN=Os05g0457200 PE=3 SV=1	T	Signal transduction mechanisms
TRINITY_DN21998_c0_g1	0	0	0	4.23	1.85	1.78	1.01	0	0	0.97	2.11	1.11	--	hypothetical protein EJB05_21413, partial [Eragrostis curvula]	molecular function: binding (GO:0005488)	Molecular Function: ATP binding (GO:0005524);;	--	--	--	--	--	--	--	--
TRINITY_DN79527_c0_g1	14.99	0	0	0	0	0	0	0	0	0	0	0	--	imitation switch two complex protein [Rhizoctonia solani 123E]	--	--	--	--	--	--	--	--	--	--
TRINITY_DN44029_c0_g1	0	2.16	2.5	3.5	3.1	4.5	3.35	1.71	0	6.3	10.47	5.76	--	--	--	--	--	--	--	--	--	--	--	--
TRINITY_DN25111_c0_g1	0	0	0	0	0	0	10.86	0	0	8.64	10.74	12.93	LOC101784089	nuclear transcription factor Y subunit C-6, partial [Setaria italica]	cellular component: cell (GO:0005623);; cellular component: organelle (GO:0043226);; cellular component: cell part (GO:0044464);; molecular function: binding (GO:0005488)	Cellular Component: nucleus (GO:0005634);; Molecular Function: protein heterodimerization activity (GO:0046982);;	--	K08066|2.3e-24|aof:109840173|K08066 nuclear transcription factor Y, gamma | (RefSeq) nuclear transcription factor Y subunit C-6-like	[K]	Transcription	Histone-like transcription factor (CBF/NF-Y) and archaeal histone;; Core histone H2A/H2B/H3/H4	Nuclear transcription factor Y subunit C-6 OS=Oryza sativa subsp. japonica OX=39947 GN=NFYC6 PE=1 SV=1	K	Transcription
TRINITY_DN82448_c0_g1	0	0	3.79	0	7.14	0	1.3	0	0	6.16	6.76	7.28	--	--	--	--	--	--	--	--	--	--	--	--
TRINITY_DN55954_c0_g1	0	0	4.15	1.28	0.56	1.08	1.25	1.23	0	0.59	1.28	0.64	--	unnamed protein product [Digitaria exilis]	molecular function: binding (GO:0005488);; molecular function: catalytic activity (GO:0003824);; biological process: metabolic process (GO:0008152);; biological process: single-organism process (GO:0044699)	Molecular Function: zinc ion binding (GO:0008270);; Molecular Function: oxidoreductase activity, acting on the CH-OH group of donors, NAD or NADP as acceptor (GO:0016616);;	Phenylpropanoid biosynthesis (ko00940)	K00083|9.5e-08|sbi:8077298|K00083 cinnamyl-alcohol dehydrogenase [EC:1.1.1.195] | (RefSeq) probable cinnamyl alcohol dehydrogenase 1	[Q]	Secondary metabolites biosynthesis, transport and catabolism	--	Probable cinnamyl alcohol dehydrogenase 1 OS=Oryza sativa subsp. japonica OX=39947 GN=CAD1 PE=2 SV=1	--	--
TRINITY_DN51467_c1_g3	0	0	0	0	0	0	0	0	6.28	2.22	0	0	--	--	--	--	--	--	--	--	--	--	--	--
TRINITY_DN31956_c0_g1	3.21	0	7.59	0	0.26	0	0.91	0	1.02	0.26	0	0	--	iron-sulfur cluster assembly scaffold protein [Rhizoctonia solani AG-3 Rhs1AP]	molecular function: binding (GO:0005488);; cellular component: cell (GO:0005623);; cellular component: membrane-enclosed lumen (GO:0031974);; cellular component: organelle (GO:0043226);; cellular component: organelle part (GO:0044422);; cellular component: cell part (GO:0044464);; biological process: metabolic process (GO:0008152);; biological process: cellular process (GO:0009987);; biological p…	Molecular Function: iron ion binding (GO:0005506);; Cellular Component: mitochondrial matrix (GO:0005759);; Biological Process: iron-sulfur cluster assembly (GO:0016226);; Molecular Function: 2 iron, 2 sulfur cluster binding (GO:0051537);;	--	K22068|1.4e-49|fve:101302555|K22068 iron-sulfur cluster assembly enzyme ISCU, mitochondrial | (RefSeq) iron-sulfur cluster assembly protein 1-like	[C]	Energy production and conversion	NifU-like N terminal domain	Iron-sulfur cluster assembly protein 2 OS=Arabidopsis thaliana OX=3702 GN=ISU2 PE=2 SV=1	C	Energy production and conversion
TRINITY_DN19457_c0_g1	28.66	2.56	0.47	22.58	0.68	3.25	0.77	5.8	17.45	2.49	1.92	1.74	--	unnamed protein product [Digitaria exilis]	molecular function: catalytic activity (GO:0003824)	Molecular Function: catalytic activity (GO:0003824);;	--	K15442|2.2e-32|sita:101766565|K15442 tRNA-specific adenosine deaminase 3 | (RefSeq) probable inactive tRNA-specific adenosine deaminase-like protein 3	[A]	RNA processing and modification	Cytidine and deoxycytidylate deaminase zinc-binding region	tRNA-specific adenosine deaminase TAD3 OS=Arabidopsis thaliana OX=3702 GN=TAD3 PE=1 SV=1	A	RNA processing and modification
TRINITY_DN21775_c0_g1	3.27	10.42	7.84	8.01	7.24	14.14	12.94	8.05	16.81	16.47	10.67	9.09	LOC117861573	uncharacterized protein LOC117861573 [Setaria viridis]	--	--	--	--	--	--	--	--	--	--
TRINITY_DN16914_c0_g1	1.94	2.02	1.98	7.04	14.67	10.43	2.2	5.59	4.73	6.45	7.83	5.47	LOC112873987	uncharacterized protein LOC112873987 [Panicum hallii]	--	--	--	--	--	--	Conserved hypothetical protein 95	--	L	Replication, recombination and repair
TRINITY_DN210602_c0_g1	0	0	0	0	0	0	0	0	0	0	0	0	CIF1	cell wall invertase inhibitor precursor [Solanum lycopersicum]	molecular function: molecular function regulator (GO:0098772);; biological process: biological regulation (GO:0065007)	Molecular Function: enzyme inhibitor activity (GO:0004857);;	--	--	--	--	Plant invertase/pectin methylesterase inhibitor	Cell wall / vacuolar inhibitor of fructosidase 1 OS=Arabidopsis thaliana OX=3702 GN=C/VIF1 PE=1 SV=1	S	Function unknown
TRINITY_DN165930_c0_g1	0	0	0	0	0	0	0	0	0	0	0	0	--	--	--	--	--	--	--	--	--	--	--	--
TRINITY_DN1402_c0_g1	105.11	126.52	125.34	106.84	50.02	69.49	115.19	76.42	99.34	91.16	115.23	112.64	LOC112896762	protein TPR2 [Panicum hallii]	biological process: biological regulation (GO:0065007);; biological process: reproduction (GO:0000003);; biological process: reproductive process (GO:0022414);; biological process: multicellular organismal process (GO:0032501);; biological process: developmental process (GO:0032502);; biological process: single-organism process (GO:0044699)	Biological Process: regulation of transcription, DNA-templated (GO:0006355);; Biological Process: inflorescence development (GO:0010229);;	Ribosome biogenesis in eukaryotes (ko03008)	K14558|3.8e-102|qsu:111986604|K14558 periodic tryptophan protein 2 | (RefSeq) protein TOPLESS isoform X1	[R]	General function prediction only	WD domain, G-beta repeat;; Anaphase-promoting complex subunit 4 WD40 domain	Protein TOPLESS-RELATED PROTEIN 2 OS=Oryza sativa subsp. japonica OX=39947 GN=TPR2 PE=1 SV=1	S	Function unknown
TRINITY_DN2286_c0_g1	1.71	2.76	1.49	2.83	3.36	3.37	1.67	0.97	1.26	3.38	2.71	3.55	--	hypothetical protein SEVIR_2G047100v2 [Setaria viridis]	--	--	MAPK signaling pathway - plant (ko04016);; Plant-pathogen interaction (ko04626)	K20600|6.5e-22|ccav:112529365|K20600 mitogen-activated protein kinase 4 [EC:2.7.11.24] | (RefSeq) mitogen-activated protein kinase 4-like isoform X1	[S]	Function unknown	--	--	S	Function unknown
TRINITY_DN34229_c0_g1	0	5.58	1.34	6.13	2.58	8.13	4.51	2.29	6.63	6.76	2.94	0	--	putative polyprotein [Oryza sativa Japonica Group]	molecular function: binding (GO:0005488);; biological process: metabolic process (GO:0008152);; biological process: cellular process (GO:0009987)	Molecular Function: nucleic acid binding (GO:0003676);; Molecular Function: zinc ion binding (GO:0008270);; Biological Process: DNA integration (GO:0015074);;	--	K23288|6.3e-35|gra:105761952|K23288 syndetin | (RefSeq) uncharacterized LOC105761952	[R]	General function prediction only	Reverse transcriptase (RNA-dependent DNA polymerase)	Uncharacterized mitochondrial protein AtMg00820 OS=Arabidopsis thaliana OX=3702 GN=AtMg00820 PE=4 SV=1	L	Replication, recombination and repair
TRINITY_DN203333_c0_g1	0	0	0	0	0	0	0	0	0	0	0	0	--	--	--	--	--	--	--	--	--	--	--	--
TRINITY_DN93423_c1_g2	0	0	0	0	0	0	0	0	1.64	0	0	0	--	--	molecular function: structural molecule activity (GO:0005198)	Molecular Function: structural constituent of cuticle (GO:0042302);;	--	--	[W]	Extracellular structures	Nematode cuticle collagen N-terminal domain;; Collagen triple helix repeat (20 copies)	--	--	--
TRINITY_DN42912_c0_g1	2.75	0.7	0.8	1.86	1.61	6.75	1.21	1.79	1.33	2.86	4.93	2.47	LOC101753871	ATP-dependent helicase BRM isoform X2 [Setaria italica]	molecular function: binding (GO:0005488);; cellular component: cell (GO:0005623);; cellular component: organelle (GO:0043226);; cellular component: cell part (GO:0044464);; molecular function: catalytic activity (GO:0003824);; biological process: biological regulation (GO:0065007);; biological process: cellular process (GO:0009987);; biological process: cellular component organization or biogenes…	Molecular Function: DNA binding (GO:0003677);; Molecular Function: ATP binding (GO:0005524);; Cellular Component: nucleus (GO:0005634);; Molecular Function: DNA-dependent ATPase activity (GO:0008094);; Biological Process: regulation of gene expression, epigenetic (GO:0040029);; Biological Process: ATP-dependent chromatin remodeling (GO:0043044);; Biological Process: positive regulation of transcr…	--	K11647|2.2e-60|bna:106392023|K11647 SWI/SNF-related matrix-associated actin-dependent regulator of chromatin subfamily A member 2/4 [EC:3.6.4.-] | (RefSeq) ATP-dependent helicase BRM-like isoform X1	[BK]	--	SNF2 family N-terminal domain	ATP-dependent helicase BRM OS=Arabidopsis thaliana OX=3702 GN=BRM PE=1 SV=1	--	--
TRINITY_DN61542_c0_g1	0	5.92	0	0	0	0	0	0	0	0.79	0.85	2.64	LOC112877486	novel plant SNARE 13-like [Panicum hallii]	molecular function: binding (GO:0005488);; biological process: cellular process (GO:0009987);; biological process: cellular component organization or biogenesis (GO:0071840);; cellular component: cell (GO:0005623);; cellular component: cell part (GO:0044464);; cellular component: organelle (GO:0043226);; cellular component: membrane (GO:0016020);; cellular component: organelle part (GO:0044422);;…	Molecular Function: SNARE binding (GO:0000149);; Molecular Function: molecular_function (GO:0003674);; Molecular Function: SNAP receptor activity (GO:0005484);; Molecular Function: binding (GO:0005488);; Molecular Function: protein binding (GO:0005515);; Cellular Component: cellular_component (GO:0005575);; Cellular Component: intracellular (GO:0005622);; Cellular Component: obsolete cell (GO:000…	--	K08494|6.3e-22|zma:100273395|K08494 novel plant SNARE | (RefSeq) magi23951; uncharacterized protein LOC100273395 isoform X1	--	--	--	Novel plant SNARE 13 OS=Arabidopsis thaliana OX=3702 GN=NPSN13 PE=1 SV=1	U	Intracellular trafficking, secretion, and vesicular transport
TRINITY_DN41583_c0_g1	0.87	2.64	4.07	6.16	3.35	5.81	0.74	2.22	0	5.68	8.44	6.28	LOC117848959	hypothetical protein SEVIR_3G280900v2 [Setaria viridis]	--	--	--	--	--	--	--	--	--	--
TRINITY_DN193249_c0_g1	0	0	0	0	0	0	0	0	0	0	0	0	LOC100778342	serine carboxypeptidase-like 40 [Glycine max]	molecular function: catalytic activity (GO:0003824);; biological process: metabolic process (GO:0008152);; cellular component: cell (GO:0005623);; cellular component: organelle (GO:0043226);; cellular component: cell part (GO:0044464);; biological process: cellular process (GO:0009987)	Molecular Function: serine-type carboxypeptidase activity (GO:0004185);; Cellular Component: vacuole (GO:0005773);; Biological Process: proteolysis involved in cellular protein catabolic process (GO:0051603);;	--	K16297|4.8e-47|gmx:100778342|K16297 serine carboxypeptidase-like clade II [EC:3.4.16.-] | (RefSeq) serine carboxypeptidase-like 40	[OE]	--	Serine carboxypeptidase	Serine carboxypeptidase 1 OS=Medicago truncatula OX=3880 GN=SCP1 PE=1 SV=3	O	Posttranslational modification, protein turnover, chaperones
TRINITY_DN212708_c0_g1	0	0	0	0	0	0	0	0	0	0	0	0	--	--	--	--	--	--	--	--	--	--	--	--
TRINITY_DN89710_c0_g1	7.82	7.64	11.54	4.68	3.16	3.42	5.78	3.6	1.79	3.9	3.87	2.19	LOC101785249	wall-associated receptor kinase-like 14 [Setaria italica]	molecular function: catalytic activity (GO:0003824);; biological process: metabolic process (GO:0008152);; biological process: cellular process (GO:0009987);; molecular function: binding (GO:0005488);; cellular component: membrane (GO:0016020);; cellular component: membrane part (GO:0044425)	Molecular Function: protein kinase activity (GO:0004672);; Molecular Function: ATP binding (GO:0005524);; Cellular Component: integral component of membrane (GO:0016021);;	--	K13418|8.4e-07|cic:CICLE_v10027231mg|K13418 somatic embryogenesis receptor kinase 1 [EC:2.7.10.1 2.7.11.1] | (RefSeq) hypothetical protein	[T]	Signal transduction mechanisms	--	Wall-associated receptor kinase-like 14 OS=Arabidopsis thaliana OX=3702 GN=WAKL14 PE=2 SV=2	T	Signal transduction mechanisms
TRINITY_DN107223_c2_g1	0	0	0	2.36	4.13	2.99	0	6.84	0	3.23	2.35	5	--	--	--	--	--	--	--	--	--	--	--	--
TRINITY_DN1095_c2_g1	254.86	346.47	299.82	171.64	127.76	142.69	213.06	131.96	207.59	65.43	90.15	85.3	LOC101778398	zinc finger protein 1 [Setaria italica]	--	--	--	--	[R]	General function prediction only	C2H2-type zinc finger;; C2H2-type zinc finger	Zinc finger protein 1 OS=Triticum aestivum OX=4565 PE=2 SV=1	S	Function unknown
TRINITY_DN210200_c0_g1	3.72	0	0	1.57	0	0	15	0	1.85	0	1.56	1.7	--	hypothetical protein K458DRAFT_393722 [Lentithecium fluviatile CBS 122367]	cellular component: cell (GO:0005623);; cellular component: organelle (GO:0043226);; cellular component: cell part (GO:0044464);; cellular component: membrane (GO:0016020);; cellular component: macromolecular complex (GO:0032991);; cellular component: organelle part (GO:0044422);; cellular component: membrane part (GO:0044425);; biological process: metabolic process (GO:0008152);; biological proc…	Cellular Component: mitochondrion (GO:0005739);; Cellular Component: mitochondrial respiratory chain complex I (GO:0005747);; Biological Process: electron transport chain (GO:0022900);;	--	--	--	--	NADH-ubiquinone oxidoreductase B12 subunit family	--	--	--
TRINITY_DN114962_c0_g1	0	0	0	0	0	0	0	0	0	0	0	0	--	probable CMK1-Ca2+/calmodulin-dependent ser/thr protein kinase type I [Serendipita indica DSM 11827]	--	--	--	--	--	--	Protein tyrosine and serine/threonine kinase	--	--	--
TRINITY_DN63676_c1_g1	0	0	0	0	0	0	0	0	0.97	0	0	0	--	--	--	--	--	--	--	--	--	--	--	--
TRINITY_DN248_c0_g1	39.99	47.27	44.97	87.08	58.97	70.72	46.41	71.84	64.65	36.3	35.42	38.99	LOC117849944	uncharacterized protein LOC117849944 [Setaria viridis]	cellular component: membrane (GO:0016020);; cellular component: membrane part (GO:0044425)	Cellular Component: integral component of membrane (GO:0016021);;	--	--	--	--	--	--	--	--
TRINITY_DN98807_c0_g1	37.54	20	40.09	46.29	39.97	30.57	33.17	27.13	14.96	25.27	33.79	35.86	--	hypothetical protein GQ55_6G271100 [Panicum hallii var. hallii]	biological process: immune system process (GO:0002376);; biological process: biological regulation (GO:0065007);; biological process: cellular process (GO:0009987);; biological process: signaling (GO:0023052);; biological process: single-organism process (GO:0044699);; biological process: response to stimulus (GO:0050896);; biological process: multi-organism process (GO:0051704);; molecular funct…	Biological Process: activation of innate immune response (GO:0002218);; Biological Process: innate immune response activating cell surface receptor signaling pathway (GO:0002220);; Biological Process: pattern recognition receptor signaling pathway (GO:0002221);; Biological Process: response to molecule of bacterial origin (GO:0002237);; Biological Process: response to molecule of fungal origin (G…	Plant-pathogen interaction (ko04626)	K13429|3.8e-10|sbi:8060585|K13429 chitin elicitor receptor kinase 1 | (RefSeq) chitin elicitor receptor kinase 1	--	--	--	--	T	Signal transduction mechanisms
TRINITY_DN7923_c0_g1	10.54	10.01	12.42	12.71	15.4	16.98	9.28	11.98	10.75	15.86	13.42	12.84	--	hypothetical protein GQ55_9G472600 [Panicum hallii var. hallii]	molecular function: electron carrier activity (GO:0009055);; molecular function: catalytic activity (GO:0003824);; biological process: metabolic process (GO:0008152);; biological process: single-organism process (GO:0044699)	Molecular Function: electron transfer activity (GO:0009055);; Molecular Function: protein disulfide oxidoreductase activity (GO:0015035);;	--	K17479|8.4e-98|sita:101780672|K17479 glutaredoxin domain-containing cysteine-rich protein 1 | (RefSeq) uncharacterized protein At5g39865	[O]	Posttranslational modification, protein turnover, chaperones	Glutaredoxin	Uncharacterized protein At5g39865 OS=Arabidopsis thaliana OX=3702 GN=At5g39865 PE=2 SV=1	O	Posttranslational modification, protein turnover, chaperones
TRINITY_DN80848_c0_g1	0	0	1.77	0	0	0	0	0	0	0	0	0	--	hypothetical protein PIIN_08191 [Serendipita indica DSM 11827]	--	--	--	--	--	--	--	--	--	--
TRINITY_DN404_c0_g2	110.1	131.49	117.7	109.73	74.11	82.97	91.47	64.1	90.34	31.89	28.39	31.69	LOC117838262	COBRA-like protein 7 [Setaria viridis]	biological process: cellular process (GO:0009987);; biological process: single-organism process (GO:0044699);; biological process: cellular component organization or biogenesis (GO:0071840);; cellular component: membrane (GO:0016020);; cellular component: membrane part (GO:0044425)	Biological Process: cellulose microfibril organization (GO:0010215);; Cellular Component: integral component of membrane (GO:0016021);; Cellular Component: anchored component of membrane (GO:0031225);;	Protein export (ko03060);; Protein processing in endoplasmic reticulum (ko04141);; Phagosome (ko04145)	K10956|1.1e-23|obr:102718200|K10956 protein transport protein SEC61 subunit alpha | (RefSeq) preprotein translocase subunit SECY, chloroplastic	--	--	COBRA-like protein;; Cellulose binding domain	COBRA-like protein 7 OS=Arabidopsis thaliana OX=3702 GN=COBL7 PE=2 SV=2	S	Function unknown
TRINITY_DN3697_c0_g1	7.59	12.96	13.66	9.87	9.02	10.15	15.22	9.75	13.45	21.09	19.31	20.76	--	Transcription factor LUX [Dichanthelium oligosanthes]	molecular function: binding (GO:0005488);; cellular component: cell (GO:0005623);; cellular component: organelle (GO:0043226);; cellular component: cell part (GO:0044464)	Molecular Function: DNA binding (GO:0003677);; Cellular Component: nucleus (GO:0005634);;	--	--	--	--	--	--	K	Transcription
TRINITY_DN17557_c0_g1	5.03	1.56	13.25	13.85	2.61	6.77	10.65	0	7.98	10.72	8.15	7.39	LOC117865479	hypothetical protein SEVIR_7G043400v2, partial [Setaria viridis]	molecular function: binding (GO:0005488);; biological process: response to stimulus (GO:0050896)	Molecular Function: nucleic acid binding (GO:0003676);; Biological Process: defense response (GO:0006952);;	--	--	--	--	--	--	--	--
TRINITY_DN57849_c0_g1	0	0	0	0	0	0	0	0	0	0	0	0	--	related to DNF1-protein transporter [Serendipita indica DSM 11827]	molecular function: binding (GO:0005488);; biological process: single-organism process (GO:0044699);; biological process: localization (GO:0051179);; cellular component: membrane (GO:0016020);; cellular component: membrane part (GO:0044425)	Molecular Function: magnesium ion binding (GO:0000287);; Molecular Function: ATP binding (GO:0005524);; Biological Process: phospholipid transport (GO:0015914);; Cellular Component: integral component of membrane (GO:0016021);; Molecular Function: ATPase-coupled intramembrane lipid transporter activity (GO:0140326);;	--	K01530|7.0e-28|qsu:111989821|K01530 phospholipid-translocating ATPase [EC:7.6.2.1] | (RefSeq) putative phospholipid-transporting ATPase C24B11.12c	[R]	General function prediction only	Phospholipid-translocating P-type ATPase C-terminal	Putative phospholipid-transporting ATPase 9 OS=Arabidopsis thaliana OX=3702 GN=ALA9 PE=3 SV=1	P	Inorganic ion transport and metabolism
TRINITY_DN54260_c0_g1	0	0	0	0	0	0	0	0	4.29	0	0	0	--	Ubiquitin-conjugating enzyme [Ceratobasidium theobromae]	--	--	--	--	--	--	--	--	--	--
TRINITY_DN197582_c0_g1	0	0	0	0	0	0	0	0	0	0	0	0	--	--	--	--	--	--	--	--	--	--	--	--
TRINITY_DN59802_c0_g1	0	0	0	0	0	0	0	0	0	0	0	0	--	--	--	--	--	--	--	--	--	--	--	--
TRINITY_DN157117_c0_g1	0	11.37	0	0	0	0	0	8.37	22.11	6.39	0	0	--	uncharacterized protein C2845_PM02G39720 [Panicum miliaceum]	--	--	--	--	--	--	--	--	--	--
TRINITY_DN99868_c0_g1	0	0	0	43.87	87.91	182.73	23.05	127.52	34.99	0	91.26	110.25	--	--	--	--	--	--	--	--	--	--	--	--
TRINITY_DN5249_c0_g1	30.64	34.51	31.24	16.36	12.01	15.39	45.8	37.43	35.79	22.07	17.12	22.03	LOC112876683	uncharacterized protein LOC112876683 [Panicum hallii]	--	--	--	--	--	--	--	--	S	Function unknown
TRINITY_DN24781_c0_g1	51.97	45.66	81.19	24.87	0	15.21	61.55	17.25	27.67	24.98	33.32	24.29	LOC101202695	heat shock factor protein 3 [Zea mays]	--	--	--	K09419|1.1e-07|zma:101202695|K09419 heat shock transcription factor, other eukaryote | (RefSeq) heat shock factor protein 3	--	--	--	--	--	--
TRINITY_DN188291_c0_g1	0	0	0	0	0	0	0	0	0	0	0	0	--	--	--	--	--	--	--	--	--	--	--	--
TRINITY_DN190227_c1_g1	0	0	0	0	0	0	0	0	0	0	0	0	--	--	--	--	--	--	--	--	--	--	--	--
TRINITY_DN8298_c1_g1	3.62	0	0	3.05	8.07	8.47	7.3	7.43	12.54	4.14	4.56	9.93	--	--	--	--	--	--	--	--	--	--	--	--
TRINITY_DN925_c1_g1	58.96	81.69	66.29	28.24	16.37	23.62	82.37	51.44	55.47	31.45	48.64	46.41	LOC112891531	probable pectin methylesterase CGR2 isoform X2 [Panicum hallii]	cellular component: membrane (GO:0016020);; cellular component: membrane part (GO:0044425)	Cellular Component: integral component of membrane (GO:0016021);;	--	K23871|9.1e-140|sbi:8073315|K23871 putative pectin methylesterase [EC:2.1.1.-] | (RefSeq) uncharacterized protein At3g49720 isoform X2	--	--	--	Probable pectin methylesterase CGR2 OS=Arabidopsis thaliana OX=3702 GN=CGR2 PE=2 SV=1	S	Function unknown
TRINITY_DN146126_c0_g1	0	0	0	0	0	0	5.14	0	0	0	0	0	--	choline dehydrogenase [Rhizoctonia solani AG-3 Rhs1AP]	molecular function: catalytic activity (GO:0003824);; biological process: metabolic process (GO:0008152);; biological process: single-organism process (GO:0044699);; molecular function: binding (GO:0005488)	Molecular Function: oxidoreductase activity, acting on CH-OH group of donors (GO:0016614);; Molecular Function: flavin adenine dinucleotide binding (GO:0050660);;	--	--	--	--	GMC oxidoreductase	--	E	Amino acid transport and metabolism
TRINITY_DN208212_c0_g1	0	0	0	0	0	0	0	0	0	0	0	0	LOC110646832	ruBisCO large subunit-binding protein subunit alpha-like [Hevea brasiliensis]	molecular function: binding (GO:0005488);; biological process: cellular process (GO:0009987)	Molecular Function: ATP binding (GO:0005524);; Biological Process: protein refolding (GO:0042026);;	RNA degradation (ko03018)	K04077|2.9e-19|apro:F751_2428|K04077 chaperonin GroEL | (RefSeq) RuBisCO large subunit-binding protein subunit beta, chloroplastic	[O]	Posttranslational modification, protein turnover, chaperones	TCP-1/cpn60 chaperonin family	RuBisCO large subunit-binding protein subunit alpha, chloroplastic OS=Pisum sativum OX=3888 PE=1 SV=2	O	Posttranslational modification, protein turnover, chaperones
TRINITY_DN111735_c0_g1	0	0	0	0	0	0	0	0	0	0	0	0	--	--	--	--	--	--	--	--	--	--	--	--
TRINITY_DN11566_c1_g1	36.27	53.3	56.86	1.45	22.5	14.8	34.08	64.18	15.59	24.72	13.81	57.43	--	--	molecular function: transporter activity (GO:0005215);; biological process: localization (GO:0051179);; cellular component: membrane (GO:0016020);; cellular component: membrane part (GO:0044425);; biological process: single-organism process (GO:0044699)	Molecular Function: antiporter activity (GO:0015297);; Cellular Component: membrane (GO:0016020);; Cellular Component: integral component of membrane (GO:0016021);; Molecular Function: transmembrane transporter activity (GO:0022857);; Molecular Function: xenobiotic transmembrane transporter activity (GO:0042910);;	--	K03327|9.1e-07|dosa:Os07t0516600-01|K03327 multidrug resistance protein, MATE family | (RefSeq) Os07g0516600; Multi antimicrobial extrusion protein MatE family protein.	--	--	--	--	--	--
TRINITY_DN21279_c0_g4	0	0	0	0	0	0	0	0	0	0	0	0	--	--	--	--	--	--	--	--	--	--	--	--
TRINITY_DN201888_c0_g1	0	0	0.5	0.11	0	0	0	0	0	0	0	0	--	histidyl-tRNA synthetase [Karstenula rhodostoma CBS 690.94]	molecular function: catalytic activity (GO:0003824);; molecular function: binding (GO:0005488);; biological process: metabolic process (GO:0008152);; biological process: cellular process (GO:0009987);; biological process: single-organism process (GO:0044699)	Molecular Function: histidine-tRNA ligase activity (GO:0004821);; Molecular Function: ATP binding (GO:0005524);; Biological Process: histidyl-tRNA aminoacylation (GO:0006427);;	Aminoacyl-tRNA biosynthesis (ko00970)	K01892|9.6e-108|qsu:112022757|K01892 histidyl-tRNA synthetase [EC:6.1.1.21] | (RefSeq) histidine--tRNA ligase, mitochondrial-like	[J]	Translation, ribosomal structure and biogenesis	Histidyl-tRNA synthetase;; Anticodon binding domain	Histidine--tRNA ligase, cytoplasmic OS=Oryza sativa subsp. japonica OX=39947 GN=Os05g0150900 PE=2 SV=2	J	Translation, ribosomal structure and biogenesis
TRINITY_DN55491_c0_g1	6.28	0	0	0	0	0	14.9	0	0	0	5.01	0	--	Sugar transporter ERD6-like 5, partial [Dichanthelium oligosanthes]	biological process: single-organism process (GO:0044699);; biological process: localization (GO:0051179);; cellular component: membrane (GO:0016020);; cellular component: membrane part (GO:0044425);; molecular function: transporter activity (GO:0005215)	Biological Process: carbohydrate transport (GO:0008643);; Cellular Component: integral component of membrane (GO:0016021);; Molecular Function: transmembrane transporter activity (GO:0022857);;	--	K03444|1.3e-21|sita:101783931|K03444 MFS transporter, SP family, ERD6-like sugar transporter | (RefSeq) sugar transporter ERD6-like 5 isoform X3	[R]	General function prediction only	Sugar (and other) transporter	Sugar transporter ERD6-like 5 OS=Arabidopsis thaliana OX=3702 GN=At1g54730 PE=2 SV=2	U	Intracellular trafficking, secretion, and vesicular transport
TRINITY_DN29788_c0_g2	0	0	0	0	0	0	0	0	0	0	0	0	--	--	--	--	--	--	--	--	--	--	--	--
TRINITY_DN26356_c0_g1	2.53	0	2.4	0.07	0.03	0.06	1.92	0.1	1.52	0.27	0	0.2	--	pre-mRNA-splicing factor ATP-dependent RNA helicase DHX15/PRP43 [Rhizoctonia solani AG-1 IB]	molecular function: binding (GO:0005488);; molecular function: catalytic activity (GO:0003824)	Molecular Function: RNA binding (GO:0003723);; Molecular Function: helicase activity (GO:0004386);; Molecular Function: ATP binding (GO:0005524);;	Spliceosome (ko03040)	K12820|2.3e-251|pmum:103327299|K12820 pre-mRNA-splicing factor ATP-dependent RNA helicase DHX15/PRP43 [EC:3.6.4.13] | (RefSeq) probable pre-mRNA-splicing factor ATP-dependent RNA helicase DEAH2	[A]	RNA processing and modification	Helicase associated domain (HA2);; Oligonucleotide/oligosaccharide-binding (OB)-fold;; Helicase conserved C-terminal domain;; DEAD/DEAH box helicase;; SRP54-type protein, GTPase domain	Probable pre-mRNA-splicing factor ATP-dependent RNA helicase DEAH2 OS=Arabidopsis thaliana OX=3702 GN=At3g62310 PE=2 SV=1	A	RNA processing and modification
TRINITY_DN34069_c0_g1	17.22	9.58	24.33	19.76	1.78	3.44	10.78	6.89	17.21	15.69	8.15	6.42	LOC112891531	probable pectin methylesterase CGR2 isoform X1 [Panicum hallii]	molecular function: catalytic activity (GO:0003824);; biological process: metabolic process (GO:0008152);; biological process: cellular process (GO:0009987);; biological process: response to stimulus (GO:0050896);; cellular component: membrane (GO:0016020);; cellular component: membrane part (GO:0044425)	Molecular Function: methylated-DNA-[protein]-cysteine S-methyltransferase activity (GO:0003908);; Biological Process: DNA repair (GO:0006281);; Cellular Component: integral component of membrane (GO:0016021);;	--	K23871|6.7e-13|dosa:Os01t0144000-01|K23871 putative pectin methylesterase [EC:2.1.1.-] | (RefSeq) Os01g0144000; Conserved hypothetical protein.	--	--	--	--	S	Function unknown
TRINITY_DN213015_c0_g1	0	0	0	0	0	0	0	0	0	0	0	0	--	hypothetical protein EJ02DRAFT_420973 [Clathrospora elynae]	cellular component: cell (GO:0005623);; cellular component: organelle (GO:0043226);; cellular component: cell part (GO:0044464);; cellular component: macromolecular complex (GO:0032991);; biological process: metabolic process (GO:0008152);; biological process: cellular process (GO:0009987);; biological process: single-organism process (GO:0044699)	Cellular Component: mitochondrion (GO:0005739);; Cellular Component: glycine cleavage complex (GO:0005960);; Biological Process: glycine decarboxylation via glycine cleavage system (GO:0019464);;	Glycine, serine and threonine metabolism (ko00260);; Glyoxylate and dicarboxylate metabolism (ko00630);; Carbon metabolism (ko01200)	K02437|2.3e-29|qsu:112021338|K02437 glycine cleavage system H protein | (RefSeq) putative glycine cleavage system H protein, mitochondrial	[E]	Amino acid transport and metabolism	Glycine cleavage H-protein	Glycine cleavage system H protein 2, mitochondrial OS=Arabidopsis thaliana OX=3702 GN=GDH2 PE=2 SV=1	E	Amino acid transport and metabolism
TRINITY_DN2864_c2_g1	1.5	2.05	0.43	1.05	2.45	0.84	1.08	0.92	2.82	0.65	0.13	1.56	LOC117845314	uncharacterized protein LOC117845314 isoform X1 [Setaria viridis]	--	--	--	--	--	--	--	--	--	--
TRINITY_DN46524_c0_g1	0	0	0	0	0	0	0	0	6.44	0	0.31	0	--	--	--	--	--	--	--	--	--	--	--	--
TRINITY_DN4793_c2_g1	58.58	38.36	44.4	50.68	34.38	47.16	84.87	44.73	33.33	68.56	54.5	59.84	--	hypothetical protein BAE44_0001520 [Dichanthelium oligosanthes]	molecular function: binding (GO:0005488)	Molecular Function: nucleic acid binding (GO:0003676);;	Plant-pathogen interaction (ko04626)	K13448|5.1e-17|sbi:8066629|K13448 calcium-binding protein CML | (RefSeq) probable calcium-binding protein CML18	--	--	EF hand;; EF-hand domain;; EF-hand domain pair;; EF hand	Probable calcium-binding protein CML18 OS=Oryza sativa subsp. japonica OX=39947 GN=CML18 PE=2 SV=1	J	Translation, ribosomal structure and biogenesis
TRINITY_DN10408_c2_g1	29.58	40.8	29.99	35.15	58.66	35.07	44.55	11.72	18.81	27.23	68.33	56.34	LOC117862572	7-deoxyloganetin glucosyltransferase-like [Setaria viridis]	molecular function: catalytic activity (GO:0003824);; cellular component: cell (GO:0005623);; cellular component: organelle (GO:0043226);; cellular component: cell part (GO:0044464)	Molecular Function: UDP-glycosyltransferase activity (GO:0008194);; Cellular Component: intracellular membrane-bounded organelle (GO:0043231);; Molecular Function: quercetin 3-O-glucosyltransferase activity (GO:0080043);; Molecular Function: quercetin 7-O-glucosyltransferase activity (GO:0080044);;	Zeatin biosynthesis (ko00908)	K23452|4.7e-33|boe:106307672|K23452 UDP-glucosyltransferase 85A [EC:2.4.1.-] | (RefSeq) UDP-glycosyltransferase 85A5-like	[GC]	--	UDP-glucoronosyl and UDP-glucosyl transferase	UDP-glycosyltransferase 85A2 OS=Arabidopsis thaliana OX=3702 GN=UGT85A2 PE=2 SV=1	--	--
TRINITY_DN144283_c1_g2	2.71	0	0	2.23	0	5.83	0	2.22	0	0	0	0	--	--	--	--	--	--	--	--	--	--	--	--
TRINITY_DN143655_c0_g1	0	0.12	0	0	0	0.09	3.04	0	0	0.5	0	5.06	--	--	--	--	--	--	--	--	--	--	--	--
TRINITY_DN15130_c0_g1	1.08	0.39	1.32	2.18	0.32	0.2	0.63	5.72	7.45	2.58	2.71	2.84	--	--	--	--	--	--	--	--	--	--	--	--
TRINITY_DN20426_c0_g1	0	18.3	9.69	18.91	23.99	0	6.38	27.16	17.78	0	19.15	37.91	LOC117860263	26S proteasome non-ATPase regulatory subunit 1 homolog A-like isoform X2 [Setaria viridis]	cellular component: cell (GO:0005623);; cellular component: organelle (GO:0043226);; cellular component: cell part (GO:0044464);; cellular component: macromolecular complex (GO:0032991);; molecular function: molecular function regulator (GO:0098772);; biological process: biological regulation (GO:0065007);; biological process: metabolic process (GO:0008152);; biological process: cellular process …	Cellular Component: nucleus (GO:0005634);; Cellular Component: proteasome regulatory particle, base subcomplex (GO:0008540);; Molecular Function: enzyme regulator activity (GO:0030234);; Cellular Component: proteasome storage granule (GO:0034515);; Biological Process: regulation of protein catabolic process (GO:0042176);; Biological Process: proteasome-mediated ubiquitin-dependent protein catabol…	Proteasome (ko03050)	K03032|1.7e-36|sita:101768433|K03032 26S proteasome regulatory subunit N2 | (RefSeq) 26S proteasome non-ATPase regulatory subunit 1 homolog A isoform X2	[O]	Posttranslational modification, protein turnover, chaperones	--	26S proteasome non-ATPase regulatory subunit 1 homolog A OS=Arabidopsis thaliana OX=3702 GN=RPN2A PE=1 SV=1	O	Posttranslational modification, protein turnover, chaperones
TRINITY_DN170618_c0_g1	0	0	0	0	0	0	0	0	0	0	0	0	--	--	--	--	--	--	--	--	--	--	--	--
TRINITY_DN88223_c0_g1	17.22	19.03	17.88	14.24	9.72	12.86	9.75	13.5	20.05	13.63	14.43	17.26	LOC8083425	ABC transporter C family member 4 isoform X2 [Sorghum bicolor]	molecular function: binding (GO:0005488);; cellular component: membrane (GO:0016020);; cellular component: membrane part (GO:0044425);; molecular function: catalytic activity (GO:0003824);; molecular function: transporter activity (GO:0005215);; biological process: localization (GO:0051179)	Molecular Function: ATP binding (GO:0005524);; Cellular Component: integral component of membrane (GO:0016021);; Molecular Function: ATPase activity (GO:0016887);; Molecular Function: ATPase-coupled transmembrane transporter activity (GO:0042626);;	ABC transporters (ko02010)	K05665|3.3e-07|dosa:Os04t0209300-01|K05665 ATP-binding cassette, subfamily C (CFTR/MRP), member 1 [EC:7.6.2.3] | (RefSeq) Os04g0209300; Similar to Glutathione-conjugate transporter AtMRP4.	[Q]	Secondary metabolites biosynthesis, transport and catabolism	--	ABC transporter C family member 14 OS=Arabidopsis thaliana OX=3702 GN=ABCC14 PE=1 SV=1	Q	Secondary metabolites biosynthesis, transport and catabolism
TRINITY_DN56292_c0_g1	0	0	0	0	0	0	0	0	1.83	0.15	0	0	--	--	--	--	--	--	--	--	--	--	--	--
TRINITY_DN5914_c1_g1	0	0	0	0	0	0	0	13.3	0	0	0	0	--	--	--	--	--	--	--	--	--	--	--	--
TRINITY_DN37929_c0_g1	23.47	12.62	28.15	18.97	17.32	11.32	33.97	32.18	16.29	13.81	37.98	3.63	--	--	--	--	--	--	--	--	--	--	--	--
TRINITY_DN88930_c0_g1	0	0	1.32	0	0	0	0	0	0	0	0	0	--	--	--	--	--	--	--	--	--	--	--	--
TRINITY_DN7620_c0_g1	9.72	10.14	10.37	13.08	18.62	17.96	10.08	13.67	8.78	17.86	18.07	18.59	LOC101755083	peroxisome biogenesis factor 10 [Setaria italica]	molecular function: catalytic activity (GO:0003824);; biological process: metabolic process (GO:0008152);; biological process: cellular process (GO:0009987);; cellular component: cell (GO:0005623);; cellular component: membrane (GO:0016020);; cellular component: organelle (GO:0043226);; cellular component: organelle part (GO:0044422);; cellular component: cell part (GO:0044464);; biological proce…	Molecular Function: ubiquitin-protein transferase activity (GO:0004842);; Cellular Component: peroxisomal membrane (GO:0005778);; Cellular Component: cytosol (GO:0005829);; Biological Process: protein monoubiquitination (GO:0006513);; Biological Process: fatty acid beta-oxidation (GO:0006635);; Biological Process: embryo development ending in seed dormancy (GO:0009793);; Biological Process: photo…	Peroxisome (ko04146)	K13346|5.9e-152|sita:101755083|K13346 peroxin-10 | (RefSeq) peroxisome biogenesis factor 10	[O]	Posttranslational modification, protein turnover, chaperones	Pex2 / Pex12 amino terminal region;; Zinc finger, C3HC4 type (RING finger);; Ring finger domain;; Zinc finger, C3HC4 type (RING finger);; Zinc finger, C3HC4 type (RING finger)	Peroxisome biogenesis factor 10 OS=Arabidopsis thaliana OX=3702 GN=PEX10 PE=1 SV=1	O	Posttranslational modification, protein turnover, chaperones
TRINITY_DN8621_c0_g1	0	0	0	0	0	0	0	0	2.16	0	0	0	--	--	--	--	--	--	--	--	--	--	--	--
TRINITY_DN183947_c0_g1	0	0	0	0	34.83	0	0	0	0	0	0	0	--	--	--	--	--	--	--	--	--	--	--	--
TRINITY_DN7540_c0_g1	9.35	11.04	12.11	14.35	11.91	12.3	11.43	12.76	9.52	12.88	13.89	13.66	LOC117841431	hypothetical protein SEVIR_1G361800v2 [Setaria viridis]	biological process: metabolic process (GO:0008152);; biological process: cellular process (GO:0009987);; cellular component: cell (GO:0005623);; cellular component: macromolecular complex (GO:0032991);; cellular component: cell part (GO:0044464)	Biological Process: N-terminal peptidyl-methionine acetylation (GO:0017196);; Cellular Component: NatC complex (GO:0031417);;	--	K20823|0.0e+00|sita:101765458|K20823 N-alpha-acetyltransferase 35, NatC auxiliary subunit | (RefSeq) N-alpha-acetyltransferase 35, NatC auxiliary subunit	[R]	General function prediction only	Mak10 subunit, NatC N(alpha)-terminal acetyltransferase	--	J	Translation, ribosomal structure and biogenesis
TRINITY_DN50051_c0_g1	0	1.17	1.98	0	3.19	0	0	3.54	0.55	1.45	0.52	1.54	LOC117863746	disease resistance protein RGA2-like isoform X1 [Setaria viridis]	molecular function: catalytic activity (GO:0003824);; biological process: metabolic process (GO:0008152);; biological process: cellular process (GO:0009987);; molecular function: binding (GO:0005488)	Molecular Function: protein kinase activity (GO:0004672);; Molecular Function: ATP binding (GO:0005524);; Molecular Function: ADP binding (GO:0043531);;	--	--	[T]	Signal transduction mechanisms	--	Putative disease resistance protein At3g14460 OS=Arabidopsis thaliana OX=3702 GN=At3g14460 PE=3 SV=1	S	Function unknown
TRINITY_DN1460_c1_g1	7.23	3.49	6.96	6.58	5.36	4.54	6.94	6.09	2.86	5.75	6.66	7.26	--	--	--	--	--	--	--	--	--	--	--	--
TRINITY_DN13550_c0_g1	3.66	3.67	2.5	0.4	1.59	1.01	7.15	13.94	11.89	1.86	5.76	4.76	--	Phospholipase A1-Ibeta2, chloroplastic [Dichanthelium oligosanthes]	biological process: metabolic process (GO:0008152);; biological process: single-organism process (GO:0044699)	Biological Process: lipid metabolic process (GO:0006629);;	Glycerophospholipid metabolism (ko00564);; alpha-Linolenic acid metabolism (ko00592)	K16818|3.4e-34|egr:104441366|K16818 phospholipase A1 [EC:3.1.1.32] | (RefSeq) phospholipase A(1) DAD1, chloroplastic	[I]	Lipid transport and metabolism	--	Phospholipase A1-Ibeta2, chloroplastic OS=Arabidopsis thaliana OX=3702 GN=At4g16820 PE=1 SV=2	I	Lipid transport and metabolism
TRINITY_DN29663_c0_g1	0.98	0	3.32	0	0.16	0.08	2.61	0	1.04	0.4	0	0.27	--	protein kinase C substrate 80K-H [Rhizoctonia solani]	cellular component: cell (GO:0005623);; cellular component: cell part (GO:0044464);; cellular component: organelle (GO:0043226);; biological process: metabolic process (GO:0008152);; biological process: cellular process (GO:0009987);; biological process: response to stimulus (GO:0050896);; biological process: multi-organism process (GO:0051704)	Cellular Component: cellular_component (GO:0005575);; Cellular Component: intracellular (GO:0005622);; Cellular Component: obsolete cell (GO:0005623);; Cellular Component: cytoplasm (GO:0005737);; Cellular Component: endoplasmic reticulum (GO:0005783);; Biological Process: N-glycan processing (GO:0006491);; Biological Process: response to stress (GO:0006950);; Biological Process: defense response…	Protein processing in endoplasmic reticulum (ko04141)	K08288|4.1e-51|qsu:112029029|K08288 protein kinase C substrate 80K-H | (RefSeq) glucosidase 2 subunit beta-like	[T]	Signal transduction mechanisms	Glucosidase II beta subunit-like;; Glucosidase II beta subunit-like protein;; Glucosidase II beta subunit-like protein	Glucosidase 2 subunit beta OS=Oryza sativa subsp. indica OX=39946 GN=OsI_01383 PE=3 SV=1	T	Signal transduction mechanisms
TRINITY_DN41575_c0_g1	0	0	0	0	0	0	0	0	0	0	0	0	--	hypothetical protein C2845_PM01G14440 [Panicum miliaceum]	cellular component: membrane (GO:0016020);; cellular component: membrane part (GO:0044425)	Cellular Component: integral component of membrane (GO:0016021);;	--	--	--	--	--	--	O	Posttranslational modification, protein turnover, chaperones
TRINITY_DN2174_c0_g2	42.99	27.03	25.16	8.38	3.98	10.23	36.85	18.28	26.62	6.23	12.16	7.76	--	uncharacterized protein C2845_PM02G27590 [Panicum miliaceum]	--	--	--	--	--	--	--	--	--	--
TRINITY_DN115752_c0_g1	0	0	0	0	0	3.19	0	0	13.84	0	0	0	--	unnamed protein product [Digitaria exilis]	biological process: response to stimulus (GO:0050896);; molecular function: binding (GO:0005488)	Biological Process: defense response (GO:0006952);; Molecular Function: ADP binding (GO:0043531);;	--	--	--	--	Rx N-terminal domain	--	T	Signal transduction mechanisms
TRINITY_DN32533_c0_g1	2.91	4.13	5.13	3.17	3.72	4.95	4.43	4.64	1.63	6.86	6.74	8.59	--	hypothetical protein C2845_PM06G32370 [Panicum miliaceum]	molecular function: catalytic activity (GO:0003824);; biological process: metabolic process (GO:0008152);; biological process: single-organism process (GO:0044699);; molecular function: binding (GO:0005488);; cellular component: membrane (GO:0016020);; cellular component: membrane part (GO:0044425)	Molecular Function: monooxygenase activity (GO:0004497);; Molecular Function: iron ion binding (GO:0005506);; Cellular Component: integral component of membrane (GO:0016021);; Molecular Function: oxidoreductase activity, acting on paired donors, with incorporation or reduction of molecular oxygen (GO:0016705);; Molecular Function: heme binding (GO:0020037);;	Isoflavonoid biosynthesis (ko00943)	K13260|1.3e-72|mdm:103401458|K13260 isoflavone/4'-methoxyisoflavone 2'-hydroxylase [EC:1.14.14.90 1.14.14.89] | (RefSeq) cytochrome P450 81E8-like	[Q]	Secondary metabolites biosynthesis, transport and catabolism	Cytochrome P450	Cytochrome P450 81Q32 OS=Catharanthus roseus OX=4058 GN=CYP81Q32 PE=2 SV=1	Q	Secondary metabolites biosynthesis, transport and catabolism
TRINITY_DN42494_c0_g1	0	0	0	30.74	0	0	32.14	0	0	0	0	0	LOC101771077	cyclic dof factor 1 [Setaria italica]	molecular function: binding (GO:0005488);; molecular function: nucleic acid binding transcription factor activity (GO:0001071);; biological process: biological regulation (GO:0065007);; cellular component: cell (GO:0005623);; cellular component: organelle (GO:0043226);; cellular component: cell part (GO:0044464)	Molecular Function: DNA binding (GO:0003677);; Molecular Function: DNA-binding transcription factor activity (GO:0003700);; Cellular Component: nucleus (GO:0005634);;	--	--	--	--	--	--	B	Chromatin structure and dynamics
TRINITY_DN95366_c0_g1	0	0	0	0	0	8.37	0	0	0	0	0	0	LOC101766670	MDIS1-interacting receptor like kinase 2 [Setaria italica]	molecular function: catalytic activity (GO:0003824);; biological process: metabolic process (GO:0008152);; biological process: cellular process (GO:0009987);; molecular function: binding (GO:0005488);; cellular component: cell (GO:0005623);; cellular component: membrane (GO:0016020);; cellular component: cell part (GO:0044464);; biological process: signaling (GO:0023052);; biological process: sin…	Molecular Function: protein serine/threonine kinase activity (GO:0004674);; Molecular Function: ATP binding (GO:0005524);; Cellular Component: plasma membrane (GO:0005886);; Biological Process: hormone-mediated signaling pathway (GO:0009755);; Cellular Component: integral component of membrane (GO:0016021);;	Plant hormone signal transduction (ko04075)	K13415|3.6e-12|obr:102715163|K13415 protein brassinosteroid insensitive 1 [EC:2.7.10.1 2.7.11.1] | (RefSeq) protein BRASSINOSTEROID INSENSITIVE 1-like	--	--	Protein tyrosine and serine/threonine kinase	Probable leucine-rich repeat receptor-like protein kinase At1g35710 OS=Arabidopsis thaliana OX=3702 GN=At1g35710 PE=1 SV=1	T	Signal transduction mechanisms
TRINITY_DN37857_c2_g1	0	1.5	0	0	0	1.06	0	2.43	0	1.14	1.25	0	--	--	--	--	--	--	--	--	--	--	--	--
TRINITY_DN89469_c0_g1	332.15	447.51	409.64	382.21	299.87	368.07	392.32	429.02	435.64	446.47	499.31	566.82	--	hypothetical protein C1H46_023342 [Malus baccata]	molecular function: binding (GO:0005488);; biological process: metabolic process (GO:0008152);; biological process: cellular process (GO:0009987);; molecular function: catalytic activity (GO:0003824)	Molecular Function: translation elongation factor activity (GO:0003746);; Molecular Function: GTPase activity (GO:0003924);; Molecular Function: GTP binding (GO:0005525);; Biological Process: translation (GO:0006412);; Biological Process: translational elongation (GO:0006414);;	RNA transport (ko03013)	K03231|7.4e-112|mdm:103422071|K03231 elongation factor 1-alpha | (RefSeq) elongation factor 1-alpha	[J]	Translation, ribosomal structure and biogenesis	Elongation factor Tu domain 2;; Elongation factor Tu C-terminal domain	Elongation factor 1-alpha OS=Zea mays OX=4577 GN=EF1A PE=3 SV=1	J	Translation, ribosomal structure and biogenesis
TRINITY_DN118683_c0_g1	0	0	0	0	5.19	0	0	0	0	4.66	5.55	0	--	--	--	--	--	--	--	--	--	--	--	--
TRINITY_DN3893_c0_g1	38.3	40.06	43.15	57.39	68.96	58.03	42.49	51.98	48.45	49.16	56.23	52.29	LOC117857941	CTD small phosphatase-like protein 2 [Setaria viridis]	molecular function: catalytic activity (GO:0003824);; biological process: metabolic process (GO:0008152);; biological process: cellular process (GO:0009987)	Molecular Function: phosphatase activity (GO:0016791);;	--	K17616|2.8e-79|pda:103713237|K17616 CTD small phosphatase-like protein 2 [EC:3.1.3.-] | (RefSeq) CTD small phosphatase-like protein 2	[K]	Transcription	NLI interacting factor-like phosphatase	--	K	Transcription
TRINITY_DN39626_c0_g1	3.06	0	5.44	0.06	0.28	0.05	2.18	0	0.98	1.09	0	0.53	--	Heat shock protein homolog pss1 OS=Schizosaccharomyces pombe (strain 972 / ATCC 24843) GN=pss1 PE=1 SV=2 [Rhizoctonia solani AG-1 IB]	molecular function: binding (GO:0005488);; cellular component: cell (GO:0005623);; cellular component: cell part (GO:0044464);; cellular component: organelle (GO:0043226);; cellular component: membrane (GO:0016020);; cellular component: cell junction (GO:0030054);; biological process: response to stimulus (GO:0050896);; cellular component: symplast (GO:0055044)	Molecular Function: nucleotide binding (GO:0000166);; Molecular Function: molecular_function (GO:0003674);; Molecular Function: binding (GO:0005488);; Molecular Function: ATP binding (GO:0005524);; Cellular Component: cellular_component (GO:0005575);; Cellular Component: cell wall (GO:0005618);; Cellular Component: intracellular (GO:0005622);; Cellular Component: obsolete cell (GO:0005623);; Cell…	--	K09489|1.0e-178|qsu:111985258|K09489 heat shock 70kDa protein 4 | (RefSeq) heat shock protein hsp88-like	[O]	Posttranslational modification, protein turnover, chaperones	Hsp70 protein;; MreB/Mbl protein	Heat shock 70 kDa protein 14 OS=Arabidopsis thaliana OX=3702 GN=HSP70-14 PE=1 SV=1	O	Posttranslational modification, protein turnover, chaperones
TRINITY_DN50612_c0_g1	0	0	0	3.95	0	3.61	0	0	0	6.82	0	0	LOC101769844	uncharacterized protein LOC101769844 [Setaria italica]	--	--	--	--	--	--	--	--	--	--
TRINITY_DN156418_c0_g1	0.12	0	2.09	0	0	0	0	0.15	0.15	0.08	0.03	1.11	--	related to permeases-unknown function [Serendipita indica DSM 11827]	molecular function: transporter activity (GO:0005215);; biological process: localization (GO:0051179);; cellular component: cell (GO:0005623);; cellular component: cell part (GO:0044464);; cellular component: organelle (GO:0043226);; cellular component: membrane (GO:0016020);; cellular component: organelle part (GO:0044422);; cellular component: membrane part (GO:0044425)	Molecular Function: molecular_function (GO:0003674);; Molecular Function: transporter activity (GO:0005215);; Cellular Component: cellular_component (GO:0005575);; Cellular Component: intracellular (GO:0005622);; Cellular Component: obsolete cell (GO:0005623);; Cellular Component: cytoplasm (GO:0005737);; Cellular Component: vacuole (GO:0005773);; Cellular Component: vacuolar membrane (GO:0005774…	--	--	--	--	OPT oligopeptide transporter protein	Probable metal-nicotianamine transporter YSL8 OS=Arabidopsis thaliana OX=3702 GN=YSL8 PE=1 SV=2	S	Function unknown
TRINITY_DN34509_c0_g1	0	0	0	0	6.46	12.99	0	0	7.64	5.68	6.86	0	--	hypothetical protein OsJ_10528 [Oryza sativa Japonica Group]	molecular function: catalytic activity (GO:0003824);; molecular function: binding (GO:0005488);; biological process: cellular process (GO:0009987);; biological process: single-organism process (GO:0044699)	Molecular Function: microtubule motor activity (GO:0003777);; Molecular Function: ATP binding (GO:0005524);; Biological Process: microtubule-based movement (GO:0007018);; Molecular Function: microtubule binding (GO:0008017);;	--	K10406|7.2e-08|obr:102722757|K10406 kinesin family member C2/C3 | (RefSeq) kinesin-4-like	--	--	--	Kinesin-like protein KIN-14F OS=Oryza sativa subsp. japonica OX=39947 GN=KIN14F PE=2 SV=2	Z	Cytoskeleton
TRINITY_DN11906_c0_g1	204.52	193.11	205.1	174.11	290.18	266.22	180.16	221.1	289.36	149.81	120.63	146.2	LOC110431365	diacylglycerol O-acyltransferase 2D-like isoform X1 [Sorghum bicolor]	cellular component: cell (GO:0005623);; cellular component: membrane (GO:0016020);; cellular component: organelle (GO:0043226);; cellular component: organelle part (GO:0044422);; cellular component: membrane part (GO:0044425);; cellular component: cell part (GO:0044464);; biological process: metabolic process (GO:0008152);; biological process: single-organism process (GO:0044699);; molecular func…	Cellular Component: endoplasmic reticulum membrane (GO:0005789);; Biological Process: lipid metabolic process (GO:0006629);; Molecular Function: O-acyltransferase activity (GO:0008374);; Cellular Component: integral component of membrane (GO:0016021);;	Glycerolipid metabolism (ko00561)	K22848|9.6e-117|sbi:110431365|K22848 diacylglycerol O-acyltransferase 2, plant [EC:2.3.1.20] | (RefSeq) diacylglycerol O-acyltransferase 2D-like isoform X1	[I]	Lipid transport and metabolism	Diacylglycerol acyltransferase;; Diacylglycerol acyltransferase	Diacylglycerol O-acyltransferase 2 OS=Arabidopsis thaliana OX=3702 GN=DGAT2 PE=1 SV=1	I	Lipid transport and metabolism
TRINITY_DN124411_c0_g1	0	0	0	0	14.72	0	0	0	0	0	0	0	--	--	--	--	--	--	--	--	--	--	--	--
TRINITY_DN6079_c2_g2	42.86	0.49	12.55	1.33	0.77	0	0	0	0	0	7.9	2.13	--	hypothetical protein BAE44_0002224 [Dichanthelium oligosanthes]	biological process: response to stimulus (GO:0050896)	Biological Process: response to water (GO:0009415);;	--	--	--	--	Dehydrin	Dehydrin Rab15 OS=Triticum aestivum OX=4565 GN=RAB15 PE=2 SV=1	--	--
TRINITY_DN30100_c0_g1	167.52	180.89	132.21	129.57	62.24	81.93	77.62	54.71	60.32	21.02	22.64	25.72	--	3-ketoacyl-CoA synthase 11-like [Panicum miliaceum]	biological process: metabolic process (GO:0008152);; biological process: cellular process (GO:0009987);; biological process: single-organism process (GO:0044699);; cellular component: membrane (GO:0016020);; cellular component: membrane part (GO:0044425);; molecular function: catalytic activity (GO:0003824)	Biological Process: fatty acid biosynthetic process (GO:0006633);; Cellular Component: integral component of membrane (GO:0016021);; Molecular Function: transferase activity, transferring acyl groups other than amino-acyl groups (GO:0016747);;	Fatty acid elongation (ko00062);; Plant-pathogen interaction (ko04626)	K15397|4.5e-53|zma:100285225|K15397 3-ketoacyl-CoA synthase [EC:2.3.1.199] | (RefSeq) fatty acid elongase	--	--	FAE1/Type III polyketide synthase-like protein	3-ketoacyl-CoA synthase 11 OS=Arabidopsis thaliana OX=3702 GN=KCS11 PE=1 SV=1	I	Lipid transport and metabolism
TRINITY_DN5748_c0_g1	139.85	82.44	120.66	54.12	85.2	67.61	50.26	38.81	98.57	83.4	75.03	75.25	LOC117840916	diacylglycerol kinase 1-like [Setaria viridis]	molecular function: catalytic activity (GO:0003824);; biological process: metabolic process (GO:0008152);; biological process: cellular process (GO:0009987);; molecular function: binding (GO:0005488);; biological process: signaling (GO:0023052);; biological process: single-organism process (GO:0044699);; biological process: response to stimulus (GO:0050896);; biological process: biological regula…	Molecular Function: NAD+ kinase activity (GO:0003951);; Molecular Function: diacylglycerol kinase activity (GO:0004143);; Molecular Function: ATP binding (GO:0005524);; Biological Process: protein kinase C-activating G protein-coupled receptor signaling pathway (GO:0007205);; Cellular Component: integral component of membrane (GO:0016021);; Biological Process: intracellular signal transduction (G…	Glycerolipid metabolism (ko00561);; Glycerophospholipid metabolism (ko00564);; Phosphatidylinositol signaling system (ko04070)	K00901|6.8e-197|sita:101779858|K00901 diacylglycerol kinase (ATP) [EC:2.7.1.107] | (RefSeq) diacylglycerol kinase 1	[IT]	--	Phorbol esters/diacylglycerol binding domain (C1 domain);; Diacylglycerol kinase accessory domain	Diacylglycerol kinase 1 OS=Arabidopsis thaliana OX=3702 GN=DGK1 PE=1 SV=2	--	--
TRINITY_DN143284_c0_g1	0	0	0	0	0	0	0	0	3.25	0	0	0	--	--	--	--	--	--	--	--	--	--	--	--
TRINITY_DN204492_c0_g1	0	0	0	0	0	0	2.26	0	0	0	0	0	--	Trypsin-like protein [Acremonium chrysogenum ATCC 11550]	molecular function: catalytic activity (GO:0003824);; biological process: metabolic process (GO:0008152);; cellular component: membrane (GO:0016020);; cellular component: membrane part (GO:0044425)	Molecular Function: serine-type endopeptidase activity (GO:0004252);; Biological Process: proteolysis (GO:0006508);; Cellular Component: integral component of membrane (GO:0016021);;	--	K01312|1.1e-12|mpp:MICPUCDRAFT_11334|K01312 trypsin [EC:3.4.21.4] | (RefSeq) hypothetical protein	[E]	Amino acid transport and metabolism	Trypsin;; Trypsin-like peptidase domain;; Domain of unknown function (DUF1986)	--	O	Posttranslational modification, protein turnover, chaperones
TRINITY_DN49333_c1_g1	0	3.83	2.22	0	0	0	0	0	0	0	0	0	--	--	--	--	--	--	--	--	--	--	--	--
TRINITY_DN99339_c0_g1	0	0	0	0	0	0	0	0	0	0	0	0	--	--	--	--	--	--	--	--	--	--	--	--
TRINITY_DN207179_c0_g1	0	0	6.92	0	0	0	0	0	0	0	0	0	CC84DRAFT_840693	hypothetical protein CC84DRAFT_840693 [Paraphaeosphaeria sporulosa]	--	--	--	--	--	--	--	--	--	--
TRINITY_DN141447_c0_g1	0	0	0	0	0	0	0	0	0	0	0	0	--	--	--	--	--	--	--	--	--	--	--	--
TRINITY_DN1344_c2_g1	0	0	0	0	0	0	0	0	0	0	0	0	LOC101780280	uncharacterized protein LOC101780280 [Setaria italica]	--	--	--	--	--	--	--	--	S	Function unknown
TRINITY_DN33475_c0_g1	0	0	0	0	0	0	0.17	0	56.34	0	0.16	0	--	ethylene-responsive transcription factor 11-like [Panicum miliaceum]	molecular function: binding (GO:0005488);; molecular function: nucleic acid binding transcription factor activity (GO:0001071);; biological process: biological regulation (GO:0065007);; cellular component: cell (GO:0005623);; cellular component: organelle (GO:0043226);; cellular component: cell part (GO:0044464)	Molecular Function: DNA binding (GO:0003677);; Molecular Function: DNA-binding transcription factor activity (GO:0003700);; Cellular Component: nucleus (GO:0005634);;	--	K09286|4.5e-23|sita:101776654|K09286 EREBP-like factor | (RefSeq) ethylene-responsive transcription factor 11	--	--	--	--	K	Transcription
TRINITY_DN16886_c0_g1	1.51	1.82	1.79	5.86	9.54	4.6	12.32	2.49	2.96	12.44	12.59	4.13	--	hypothetical protein GQ55_5G508100 [Panicum hallii var. hallii]	cellular component: cell (GO:0005623);; cellular component: organelle (GO:0043226);; cellular component: cell part (GO:0044464);; biological process: cellular process (GO:0009987);; biological process: cellular component organization or biogenesis (GO:0071840);; biological process: metabolic process (GO:0008152);; biological process: biological regulation (GO:0065007)	Cellular Component: nucleus (GO:0005634);; Biological Process: chromatin organization (GO:0006325);; Biological Process: transcription, DNA-templated (GO:0006351);; Biological Process: regulation of transcription, DNA-templated (GO:0006355);;	--	K11293|2.3e-59|mdm:103443939|K11293 protein HIRA/HIR1 | (RefSeq) protein HIRA isoform X2	[DK]	--	--	Protein HIRA OS=Zea mays OX=4577 PE=1 SV=1	B	Chromatin structure and dynamics
TRINITY_DN85932_c0_g1	0	0	0	0	0	0	0	0	0	0	0	0	--	--	--	--	--	--	--	--	--	--	--	--
TRINITY_DN1388_c0_g2	0.25	0.09	0.09	0.17	0.08	0.22	0.09	0.17	0.09	0	0	0.15	--	hypothetical protein SETIT_8G051100v2 [Setaria italica]	molecular function: catalytic activity (GO:0003824);; biological process: metabolic process (GO:0008152);; biological process: cellular process (GO:0009987);; molecular function: binding (GO:0005488)	Molecular Function: protein kinase activity (GO:0004672);; Molecular Function: calcium ion binding (GO:0005509);; Molecular Function: ATP binding (GO:0005524);;	Plant-pathogen interaction (ko04626)	K13412|1.4e-57|zma:542703|K13412 calcium-dependent protein kinase [EC:2.7.11.1] | (RefSeq) calcium-dependent protein kinase 24	[T]	Signal transduction mechanisms	Protein kinase domain;; Protein tyrosine and serine/threonine kinase;; Protein kinase domain;; Protein tyrosine and serine/threonine kinase	Calcium-dependent protein kinase 28 OS=Oryza sativa subsp. japonica OX=39947 GN=CPK28 PE=3 SV=1	T	Signal transduction mechanisms
TRINITY_DN825_c1_g1	0	0	0	0	0	0	0	26.04	0	0	0	14.3	--	--	--	--	--	--	--	--	--	--	--	--
TRINITY_DN24255_c0_g1	10.75	17.77	6.46	4.28	27.87	11.83	4.25	4.47	5.74	14.72	4.31	5.03	--	--	--	--	--	--	--	--	--	--	--	--
TRINITY_DN111931_c0_g2	0	0	0	0	0	0	6.14	0	0	0	0	0	--	--	--	--	--	--	[I]	Lipid transport and metabolism	--	--	--	--
TRINITY_DN41666_c0_g1	0	0	0	0	0	0	0	16.11	0	22.98	0	0	--	hypothetical protein EJB05_12060, partial [Eragrostis curvula]	molecular function: catalytic activity (GO:0003824);; biological process: metabolic process (GO:0008152);; biological process: cellular process (GO:0009987);; molecular function: binding (GO:0005488);; cellular component: membrane (GO:0016020);; cellular component: membrane part (GO:0044425)	Molecular Function: protein kinase activity (GO:0004672);; Molecular Function: ATP binding (GO:0005524);; Cellular Component: integral component of membrane (GO:0016021);;	--	--	--	--	--	Cysteine-rich receptor-like protein kinase 6 OS=Oryza sativa subsp. japonica OX=39947 GN=CRK6 PE=1 SV=1	T	Signal transduction mechanisms
TRINITY_DN62379_c0_g1	0	0	0	0	0	0	0	0	0	0	0	0	LOC101755747	G-type lectin S-receptor-like serine/threonine-protein kinase At5g35370 [Setaria italica]	molecular function: catalytic activity (GO:0003824);; biological process: metabolic process (GO:0008152);; biological process: cellular process (GO:0009987);; molecular function: binding (GO:0005488);; cellular component: membrane (GO:0016020);; cellular component: membrane part (GO:0044425)	Molecular Function: protein kinase activity (GO:0004672);; Molecular Function: ATP binding (GO:0005524);; Cellular Component: integral component of membrane (GO:0016021);;	--	--	--	--	PAN-like domain	--	G	Carbohydrate transport and metabolism
TRINITY_DN8318_c2_g1	0	0	0	0	0	0	3.3	0	0	0	0	0	--	--	--	--	--	--	--	--	--	--	--	--
TRINITY_DN196785_c0_g1	0	0	0	0	0	0	0	0	0	0	0	0	--	hypothetical protein EJB05_06722, partial [Eragrostis curvula]	molecular function: catalytic activity (GO:0003824);; molecular function: antioxidant activity (GO:0016209);; biological process: metabolic process (GO:0008152);; biological process: cellular process (GO:0009987);; biological process: single-organism process (GO:0044699);; biological process: response to stimulus (GO:0050896);; biological process: detoxification (GO:0098754)	Molecular Function: glutathione peroxidase activity (GO:0004602);; Biological Process: response to oxidative stress (GO:0006979);;	Glutathione metabolism (ko00480);; Arachidonic acid metabolism (ko00590)	K00432|1.3e-06|sita:101780768|K00432 glutathione peroxidase [EC:1.11.1.9] | (RefSeq) probable phospholipid hydroperoxide glutathione peroxidase	[O]	Posttranslational modification, protein turnover, chaperones	--	Probable phospholipid hydroperoxide glutathione peroxidase 6, mitochondrial OS=Arabidopsis thaliana OX=3702 GN=GPX6 PE=2 SV=2	--	--
TRINITY_DN16437_c0_g1	19.36	22.93	18.8	23.81	21.53	21.45	18.87	24.24	22.84	19.84	22.58	21.98	--	uncharacterized protein C2845_PM18G10250 [Panicum miliaceum]	--	--	--	--	--	--	--	--	--	--
TRINITY_DN10462_c0_g1	2.44	2.48	3.1	1.09	2.95	1.84	4.63	16.65	7.2	2.47	1.66	2.4	LOC112876193	transcription factor BHLH089-like [Panicum hallii]	biological process: biological regulation (GO:0065007);; molecular function: binding (GO:0005488)	Biological Process: regulation of transcription, DNA-templated (GO:0006355);; Molecular Function: protein dimerization activity (GO:0046983);;	Plant-pathogen interaction (ko04626)	K18878|3.7e-27|cann:107866053|K18878 BHLH transcription factor Upa20 | (RefSeq) Upa20; transcription factor bHLH137-like	--	--	Helix-loop-helix DNA-binding domain	Transcription factor BHLH089 OS=Oryza sativa subsp. japonica OX=39947 GN=BHLH089 PE=1 SV=1	K	Transcription
TRINITY_DN195428_c0_g1	0	0	0	0	0	0	0	0	0	0	0	0	--	--	--	--	--	--	--	--	--	--	--	--
TRINITY_DN82746_c0_g1	14.72	54.49	26.75	11.47	21.35	20.37	28.41	19.4	6.34	15.48	31.81	25.72	--	--	--	--	--	--	--	--	--	--	--	--
TRINITY_DN14363_c2_g1	0	0	0	0	0	0	0	0	0	0	29.25	0	--	Elongation factor 1-alpha, partial [Mucuna pruriens]	molecular function: binding (GO:0005488);; biological process: metabolic process (GO:0008152);; biological process: cellular process (GO:0009987);; molecular function: catalytic activity (GO:0003824)	Molecular Function: translation elongation factor activity (GO:0003746);; Molecular Function: GTPase activity (GO:0003924);; Molecular Function: GTP binding (GO:0005525);;	RNA transport (ko03013)	K03231|9.6e-18|ccaj:109807303|K03231 elongation factor 1-alpha | (RefSeq) elongation factor 1-alpha-like	[J]	Translation, ribosomal structure and biogenesis	--	Elongation factor 1-alpha OS=Glycine max OX=3847 GN=TEFS1 PE=3 SV=2	J	Translation, ribosomal structure and biogenesis
TRINITY_DN122141_c0_g1	0	0	0	0	0	0	0	0	0	0	0	0	LOC100272952	uncharacterized protein LOC100272952 [Zea mays]	molecular function: catalytic activity (GO:0003824);; biological process: metabolic process (GO:0008152);; biological process: cellular process (GO:0009987);; molecular function: binding (GO:0005488);; cellular component: membrane (GO:0016020);; cellular component: membrane part (GO:0044425)	Molecular Function: protein kinase activity (GO:0004672);; Molecular Function: ATP binding (GO:0005524);; Cellular Component: integral component of membrane (GO:0016021);;	--	--	--	--	--	--	T	Signal transduction mechanisms
TRINITY_DN26888_c0_g1	5.98	7.41	0	5.22	0	4.9	0	0	0	4.44	0	6.21	--	Isoflavone reductase-like protein IRL, partial [Dichanthelium oligosanthes]	--	--	--	K23050|9.9e-35|sita:101774610|K23050 phenylcoumaran benzylic ether reductase [EC:1.3.1.-] | (RefSeq) isoflavone reductase homolog IRL isoform X2	--	--	NmrA-like family	Isoflavone reductase homolog IRL OS=Zea mays OX=4577 GN=IRL PE=2 SV=1	S	Function unknown
TRINITY_DN69230_c0_g2	0	0	0	0	0	0	3.41	0	0	0	0	0	--	hypothetical protein CTheo_832 [Ceratobasidium theobromae]	--	--	--	--	--	--	--	--	--	--
TRINITY_DN75005_c1_g1	0	0	0	0	0	0	0	0	0	0	0	0	--	hypothetical protein P171DRAFT_232742 [Karstenula rhodostoma CBS 690.94]	--	--	--	--	--	--	--	--	--	--
TRINITY_DN9025_c0_g1	15.59	20.88	16.1	9.01	8.26	10.06	17.06	12.75	15.85	12.65	12.59	14.79	LOC101761589	probable indole-3-pyruvate monooxygenase YUCCA10 [Setaria italica]	--	--	--	--	--	--	--	--	--	--
TRINITY_DN77358_c0_g1	0	0	0	0	0	0	1.55	0	0	0	0	0	--	DNA helicase INO80 [Rhizoctonia solani AG-1 IB]	molecular function: binding (GO:0005488);; biological process: metabolic process (GO:0008152);; biological process: cellular process (GO:0009987);; biological process: response to stimulus (GO:0050896);; biological process: cellular component organization or biogenesis (GO:0071840);; molecular function: catalytic activity (GO:0003824);; cellular component: cell (GO:0005623);; cellular component: …	Molecular Function: DNA binding (GO:0003677);; Molecular Function: ATP binding (GO:0005524);; Biological Process: DNA repair (GO:0006281);; Biological Process: chromatin remodeling (GO:0006338);; Biological Process: transcription, DNA-templated (GO:0006351);; Molecular Function: ATPase activity (GO:0016887);; Cellular Component: Ino80 complex (GO:0031011);;	--	K11665|3.7e-62|qsu:112007801|K11665 DNA helicase INO80 [EC:3.6.4.12] | (RefSeq) putative DNA helicase INO80	[L]	Replication, recombination and repair	SNF2 family N-terminal domain	Chromatin-remodeling ATPase INO80 OS=Arabidopsis thaliana OX=3702 GN=INO80 PE=2 SV=2	L	Replication, recombination and repair
TRINITY_DN192355_c0_g1	0	0	0	0	22.09	0	0	0	0	6.39	0	0	LOC8076858	peroxisomal adenine nucleotide carrier 1 [Sorghum bicolor]	molecular function: transporter activity (GO:0005215);; biological process: single-organism process (GO:0044699);; biological process: localization (GO:0051179);; cellular component: cell (GO:0005623);; cellular component: membrane (GO:0016020);; cellular component: organelle (GO:0043226);; cellular component: organelle part (GO:0044422);; cellular component: membrane part (GO:0044425);; cellular…	Molecular Function: ATP transmembrane transporter activity (GO:0005347);; Cellular Component: integral component of peroxisomal membrane (GO:0005779);; Biological Process: fatty acid beta-oxidation (GO:0006635);; Biological Process: peroxisome organization (GO:0007031);; Molecular Function: ADP transmembrane transporter activity (GO:0015217);; Biological Process: ADP transport (GO:0015866);; Biol…	--	--	--	--	--	--	C	Energy production and conversion
TRINITY_DN192724_c0_g2	0	0	0	0.46	1.6	1.15	2.72	0	0	0.42	1.82	0.44	GLOIN_2v1651688	60S ribosomal subunit protein L23B [Rhizophagus irregularis DAOM 181602=DAOM 197198]	molecular function: structural molecule activity (GO:0005198);; cellular component: cell (GO:0005623);; cellular component: macromolecular complex (GO:0032991);; cellular component: organelle (GO:0043226);; cellular component: cell part (GO:0044464);; biological process: metabolic process (GO:0008152);; biological process: cellular process (GO:0009987)	Molecular Function: structural constituent of ribosome (GO:0003735);; Cellular Component: ribosome (GO:0005840);; Biological Process: translation (GO:0006412);;	Ribosome (ko03010)	K02894|1.2e-64|ppp:112277033|K02894 large subunit ribosomal protein L23e | (RefSeq) 60S ribosomal protein L23	[J]	Translation, ribosomal structure and biogenesis	Ribosomal protein L14p/L23e	60S ribosomal protein L23 OS=Arabidopsis thaliana OX=3702 GN=RPL23A PE=2 SV=3	J	Translation, ribosomal structure and biogenesis
TRINITY_DN84060_c0_g1	0	0	0	1.91	0	0	0	0	0	0	0	0	--	--	--	--	--	--	--	--	--	--	--	--
TRINITY_DN101973_c0_g1	0	0	0	0	0	0	0	0	0	0	10.79	0	LOC100789538	light-harvesting complex-like protein 3 isotype 2, chloroplastic [Glycine max]	cellular component: membrane (GO:0016020);; cellular component: membrane part (GO:0044425)	Cellular Component: integral component of membrane (GO:0016021);;	--	--	--	--	--	--	S	Function unknown
TRINITY_DN68868_c0_g2	2.75	0	6.58	0	0	0	0	9	0	0	0	2.54	--	--	--	--	--	--	--	--	--	--	--	--
TRINITY_DN32789_c0_g1	26.46	14.82	47.77	15.67	14.75	19.6	0	27.7	21.58	22.22	10.54	24.86	--	extra-large guanine nucleotide-binding protein 3-like [Panicum miliaceum]	molecular function: catalytic activity (GO:0003824);; molecular function: binding (GO:0005488);; biological process: cellular process (GO:0009987);; biological process: signaling (GO:0023052);; biological process: single-organism process (GO:0044699);; biological process: response to stimulus (GO:0050896);; biological process: biological regulation (GO:0065007)	Molecular Function: GTPase activity (GO:0003924);; Molecular Function: GTP binding (GO:0005525);; Biological Process: G protein-coupled receptor signaling pathway (GO:0007186);; Molecular Function: G-protein beta/gamma-subunit complex binding (GO:0031683);;	--	--	[DT]	--	--	Extra-large guanine nucleotide-binding protein 3 OS=Arabidopsis thaliana OX=3702 GN=XLG3 PE=1 SV=1	--	--
TRINITY_DN160501_c0_g1	0	0	0	0	0	0	0	0	0	0	0	0	SARC_01257	hypothetical protein SARC_01257 [Sphaeroforma arctica JP610]	--	--	--	--	[S]	Function unknown	Domain of unknown function (DUF383);; Domain of unknown function (DUF384)	--	--	--
TRINITY_DN21504_c0_g2	27.51	27.32	25.95	19.9	14.59	20.79	30.85	18.39	20.46	27.38	23.7	24.01	--	unnamed protein product [Digitaria exilis]	molecular function: catalytic activity (GO:0003824);; molecular function: binding (GO:0005488);; cellular component: cell (GO:0005623);; cellular component: macromolecular complex (GO:0032991);; cellular component: organelle (GO:0043226);; cellular component: organelle part (GO:0044422);; cellular component: cell part (GO:0044464);; cellular component: supramolecular complex (GO:0099080);; biolog…	Molecular Function: microtubule motor activity (GO:0003777);; Molecular Function: ATP binding (GO:0005524);; Cellular Component: kinesin complex (GO:0005871);; Cellular Component: microtubule (GO:0005874);; Biological Process: microtubule-based movement (GO:0007018);; Molecular Function: microtubule binding (GO:0008017);; Molecular Function: ATP-dependent microtubule motor activity, plus-end-dire…	--	K10400|2.3e-11|sbi:8063001|K10400 kinesin family member 15 | (RefSeq) kinesin-like protein KIN-12C	--	--	--	--	Z	Cytoskeleton
TRINITY_DN21891_c0_g1	0	0	0	0	0	6.75	0	0	0	11.74	0	0	--	--	--	--	--	--	--	--	--	--	--	--
TRINITY_DN211975_c0_g1	0	0	0	0	0	0	0	0	0	0	43.14	0	--	hypothetical protein E2562_014674, partial [Oryza meyeriana var. granulata]	cellular component: cell (GO:0005623);; cellular component: membrane-enclosed lumen (GO:0031974);; cellular component: macromolecular complex (GO:0032991);; cellular component: organelle (GO:0043226);; cellular component: organelle part (GO:0044422);; cellular component: cell part (GO:0044464);; molecular function: binding (GO:0005488);; molecular function: nucleic acid binding transcription fact…	Cellular Component: histone acetyltransferase complex (GO:0000123);; Cellular Component: nuclear chromosome (GO:0000228);; Cellular Component: DNA-directed RNA polymerase complex (GO:0000428);; Cellular Component: chromatin (GO:0000785);; Cellular Component: nuclear chromatin (GO:0000790);; Molecular Function: regulatory region nucleic acid binding (GO:0001067);; Molecular Function: molecular_fun…	Basal transcription factors (ko03022)	K03130|2.2e-15|mus:103998967|K03130 transcription initiation factor TFIID subunit 5 | (RefSeq) transcription initiation factor TFIID subunit 5-like	[K]	Transcription	WD domain, G-beta repeat;; Anaphase-promoting complex subunit 4 WD40 domain	--	K	Transcription
TRINITY_DN7361_c0_g1	8.6	9.55	9.47	12.94	13.35	13.53	9.2	11.78	9.77	12.96	14.74	14.82	LOC101773696	uncharacterized protein LOC101773696 isoform X1 [Setaria italica]	cellular component: membrane (GO:0016020);; cellular component: membrane part (GO:0044425)	Cellular Component: integral component of membrane (GO:0016021);;	--	--	--	--	Plant protein of unknown function (DUF639)	--	S	Function unknown
TRINITY_DN75218_c0_g1	0	0	1.52	0	0	0	0	0	0	0	0	0	--	related to fatty acid synthase, beta and alpha chains [Serendipita indica DSM 11827]	molecular function: binding (GO:0005488);; biological process: metabolic process (GO:0008152);; biological process: cellular process (GO:0009987);; biological process: single-organism process (GO:0044699);; molecular function: catalytic activity (GO:0003824);; cellular component: cell (GO:0005623);; cellular component: cell part (GO:0044464);; cellular component: organelle (GO:0043226);; cellular…	Molecular Function: magnesium ion binding (GO:0000287);; Biological Process: long-chain fatty acid metabolic process (GO:0001676);; Molecular Function: molecular_function (GO:0003674);; Molecular Function: catalytic activity (GO:0003824);; Molecular Function: fatty acid synthase activity (GO:0004312);; Molecular Function: [acyl-carrier-protein] S-malonyltransferase activity (GO:0004314);; Molecul…	Fatty acid biosynthesis (ko00061);; Fatty acid metabolism (ko01212)	K00667|4.5e-37|qsu:111990661|K00667 fatty acid synthase subunit alpha, fungi type [EC:2.3.1.86] | (RefSeq) fatty acid synthase subunit alpha-like	--	--	4'-phosphopantetheinyl transferase superfamily	--	I	Lipid transport and metabolism
TRINITY_DN13098_c0_g1	0.9	2.56	0.99	2.09	1.31	1.38	1.23	1.17	3.42	2.93	3.35	2.49	--	--	--	--	--	--	--	--	--	--	--	--
TRINITY_DN82754_c0_g1	0	0	0	0	0	0	0	0	0	0	0	8.16	PV09_06956	ornithine aminotransferase [Verruconis gallopava]	molecular function: catalytic activity (GO:0003824);; molecular function: binding (GO:0005488);; biological process: metabolic process (GO:0008152);; biological process: cellular process (GO:0009987);; biological process: single-organism process (GO:0044699)	Molecular Function: ornithine-oxo-acid transaminase activity (GO:0004587);; Molecular Function: pyridoxal phosphate binding (GO:0030170);; Molecular Function: ornithine(lysine) transaminase activity (GO:0050155);; Biological Process: L-proline biosynthetic process (GO:0055129);;	Arginine and proline metabolism (ko00330)	K00819|1.6e-39|qsu:112011563|K00819 ornithine--oxo-acid transaminase [EC:2.6.1.13] | (RefSeq) ornithine aminotransferase-like	[E]	Amino acid transport and metabolism	Aminotransferase class-III	Ornithine aminotransferase, mitochondrial OS=Arabidopsis thaliana OX=3702 GN=DELTA-OAT PE=1 SV=1	E	Amino acid transport and metabolism
TRINITY_DN96536_c0_g2	0	0	0	0	0	0	0	0	0	0	0	0	--	--	--	--	--	--	--	--	--	--	--	--
TRINITY_DN13742_c0_g1	19.07	11.64	12.03	28.51	2.87	9.24	12.61	3.17	2.48	11.05	6.56	9.24	--	--	--	--	--	--	--	--	--	--	--	--
TRINITY_DN71248_c1_g1	0	0	0	0	5.19	5.18	0	0	0	0	0	0	--	14-3-3 protein [Rhizoctonia solani AG-1 IA]	--	--	--	K06630|1.6e-37|qsu:111990111|K06630 14-3-3 protein epsilon | (RefSeq) 14-3-3 protein homolog	[O]	Posttranslational modification, protein turnover, chaperones	14-3-3 protein	14-3-3-like protein GF14 iota OS=Arabidopsis thaliana OX=3702 GN=GRF12 PE=2 SV=1	O	Posttranslational modification, protein turnover, chaperones
TRINITY_DN28521_c0_g2	0	0	0	0	0	16.83	0	0	0	0	0	0	--	--	--	--	--	--	--	--	--	--	--	--
TRINITY_DN49384_c0_g1	16.58	0	0	11.79	10.56	22.37	5.62	57.87	27.24	35.09	5.65	0	--	--	--	--	--	--	--	--	--	--	--	--
TRINITY_DN52271_c0_g1	104.31	71.71	63.04	99.16	103.41	112.12	111.01	60.45	84.04	113.07	132.23	173.73	--	hypothetical protein GQ55_7G179900 [Panicum hallii var. hallii]	molecular function: catalytic activity (GO:0003824);; biological process: metabolic process (GO:0008152)	Molecular Function: hydrolase activity, hydrolyzing O-glycosyl compounds (GO:0004553);; Biological Process: carbohydrate metabolic process (GO:0005975);;	Cyanoamino acid metabolism (ko00460);; Starch and sucrose metabolism (ko00500);; Phenylpropanoid biosynthesis (ko00940)	K01188|3.2e-12|sbi:8058701|K01188 beta-glucosidase [EC:3.2.1.21] | (RefSeq) beta-glucosidase 12	--	--	--	Beta-glucosidase 12 OS=Oryza sativa subsp. japonica OX=39947 GN=BGLU12 PE=1 SV=2	G	Carbohydrate transport and metabolism
TRINITY_DN90780_c0_g1	0	2.74	1.56	1.82	0	0	1.19	4.68	0	1.68	3.63	3.03	LOC112879486	kinesin-like protein KIN-12E isoform X2 [Panicum hallii]	molecular function: catalytic activity (GO:0003824);; molecular function: binding (GO:0005488);; biological process: cellular process (GO:0009987);; biological process: single-organism process (GO:0044699)	Molecular Function: microtubule motor activity (GO:0003777);; Molecular Function: ATP binding (GO:0005524);; Biological Process: microtubule-based movement (GO:0007018);; Molecular Function: microtubule binding (GO:0008017);;	--	K10400|1.9e-11|sita:101757795|K10400 kinesin family member 15 | (RefSeq) kinesin-like protein KIN-12E isoform X1	--	--	--	--	--	--
TRINITY_DN2174_c0_g1	55.16	40.17	53.56	22.24	12.14	19.82	43.79	32.16	41.89	9.51	12.55	9.46	LOC112877303	uncharacterized protein LOC112877303 [Panicum hallii]	--	--	--	--	--	--	--	--	--	--
TRINITY_DN15652_c0_g1	3.2	4.97	4.08	2.48	3.31	3.27	4.34	4.29	4.87	4.72	2.92	3.31	--	hypothetical protein GQ55_3G087500 [Panicum hallii var. hallii]	molecular function: binding (GO:0005488);; cellular component: cell (GO:0005623);; cellular component: organelle (GO:0043226);; cellular component: cell part (GO:0044464);; biological process: biological regulation (GO:0065007)	Molecular Function: DNA binding (GO:0003677);; Cellular Component: nucleus (GO:0005634);; Biological Process: regulation of transcription, DNA-templated (GO:0006355);;	--	K20043|4.1e-11|aip:107640400|K20043 clathrin coat assembly protein AP180 | (RefSeq) putative clathrin assembly protein At5g35200	--	--	Dof domain, zinc finger	Dof zinc finger protein DOF3.6 OS=Arabidopsis thaliana OX=3702 GN=DOF3.6 PE=1 SV=2	B	Chromatin structure and dynamics
TRINITY_DN151354_c0_g1	0	0	0	9.54	0	0	0	0	0	0	0	0	LOC100828645	probable amino-acid acetyltransferase NAGS2, chloroplastic isoform X1 [Brachypodium distachyon]	molecular function: catalytic activity (GO:0003824);; cellular component: cell (GO:0005623);; cellular component: cell part (GO:0044464);; biological process: metabolic process (GO:0008152);; biological process: cellular process (GO:0009987);; biological process: single-organism process (GO:0044699)	Molecular Function: acetyl-CoA:L-glutamate N-acetyltransferase activity (GO:0004042);; Cellular Component: cytoplasm (GO:0005737);; Biological Process: arginine biosynthetic process (GO:0006526);;	Arginine biosynthesis (ko00220);; 2-Oxocarboxylic acid metabolism (ko01210);; Biosynthesis of amino acids (ko01230)	K14682|2.5e-10|sbi:8078969|K14682 amino-acid N-acetyltransferase [EC:2.3.1.1] | (RefSeq) probable amino-acid acetyltransferase NAGS1, chloroplastic	[E]	Amino acid transport and metabolism	--	Probable amino-acid acetyltransferase NAGS2, chloroplastic OS=Arabidopsis thaliana OX=3702 GN=NAGS2 PE=1 SV=1	E	Amino acid transport and metabolism
TRINITY_DN49881_c0_g1	0	0	0	0	0	0	0	0	0	0	0	0	--	--	--	--	--	--	--	--	--	--	--	--
TRINITY_DN70127_c1_g1	25.13	19.88	19.11	14.96	41.79	29.19	9.59	11.78	21.38	35.23	20.86	21.62	--	unnamed protein product [Digitaria exilis]	--	--	--	--	--	--	--	--	--	--
TRINITY_DN54498_c0_g1	0	0	0	0	12.32	0	0	0	0	0	0	15.52	--	--	--	--	--	--	--	--	--	--	--	--
TRINITY_DN12189_c0_g1	0	0	0	0	0	0	0	0	0	0	0	0	LOC112889715	basic blue protein-like [Panicum hallii]	molecular function: electron carrier activity (GO:0009055)	Molecular Function: electron transfer activity (GO:0009055);;	--	--	--	--	--	--	S	Function unknown
TRINITY_DN140_c0_g1	57.36	57.56	58.8	38.89	32.57	34.24	41.43	36.81	41.43	36.21	36.38	39.14	LOC117860788	ubiquitin carboxyl-terminal hydrolase 16-like [Setaria viridis]	biological process: metabolic process (GO:0008152);; biological process: cellular process (GO:0009987);; cellular component: membrane (GO:0016020);; cellular component: membrane part (GO:0044425);; molecular function: catalytic activity (GO:0003824);; molecular function: binding (GO:0005488)	Biological Process: ubiquitin-dependent protein catabolic process (GO:0006511);; Cellular Component: integral component of membrane (GO:0016021);; Biological Process: protein deubiquitination (GO:0016579);; Molecular Function: thiol-dependent ubiquitinyl hydrolase activity (GO:0036459);; Molecular Function: metal ion binding (GO:0046872);;	--	K11855|0.0e+00|sita:101781257|K11855 ubiquitin carboxyl-terminal hydrolase 36/42 [EC:3.4.19.12] | (RefSeq) ubiquitin carboxyl-terminal hydrolase 16	[O]	Posttranslational modification, protein turnover, chaperones	Ubiquitin carboxyl-terminal hydrolase;; Ubiquitin carboxyl-terminal hydrolase;; MYND finger	Ubiquitin carboxyl-terminal hydrolase 17 OS=Arabidopsis thaliana OX=3702 GN=UBP17 PE=2 SV=1	O	Posttranslational modification, protein turnover, chaperones
TRINITY_DN28455_c0_g1	1.44	2.88	2.91	3.95	7.31	6.46	3.23	6.26	4.96	4.58	6.08	5.1	LOC101775337	serine racemase [Setaria italica]	molecular function: binding (GO:0005488);; molecular function: catalytic activity (GO:0003824);; biological process: metabolic process (GO:0008152);; biological process: cellular process (GO:0009987);; biological process: single-organism process (GO:0044699)	Molecular Function: magnesium ion binding (GO:0000287);; Molecular Function: L-serine ammonia-lyase activity (GO:0003941);; Molecular Function: ATP binding (GO:0005524);; Biological Process: L-serine metabolic process (GO:0006563);; Molecular Function: D-serine ammonia-lyase activity (GO:0008721);; Molecular Function: threonine racemase activity (GO:0018114);; Molecular Function: pyridoxal phosph…	Glycine, serine and threonine metabolism (ko00260)	K12235|1.4e-167|sita:101775337|K12235 serine racemase [EC:5.1.1.18] | (RefSeq) serine racemase	[TE]	--	Pyridoxal-phosphate dependent enzyme	Serine racemase OS=Oryza sativa subsp. indica OX=39946 GN=OsI_16936 PE=3 SV=1	--	--
TRINITY_DN150297_c0_g1	0	0	0	0	0	0	0	0	0	0	0	0	LOC100286309	uncharacterized protein LOC100286309 [Zea mays]	molecular function: binding (GO:0005488);; biological process: metabolic process (GO:0008152);; biological process: cellular process (GO:0009987);; molecular function: catalytic activity (GO:0003824)	Molecular Function: translation elongation factor activity (GO:0003746);; Molecular Function: GTPase activity (GO:0003924);; Molecular Function: GTP binding (GO:0005525);; Biological Process: translation (GO:0006412);; Biological Process: translational elongation (GO:0006414);;	RNA transport (ko03013)	K03231|2.5e-35|sbi:110430915|K03231 elongation factor 1-alpha | (RefSeq) elongation factor 1-alpha	[J]	Translation, ribosomal structure and biogenesis	--	Elongation factor 1-alpha OS=Zea mays OX=4577 GN=EF1A PE=3 SV=1	J	Translation, ribosomal structure and biogenesis
TRINITY_DN63745_c0_g1	0	0	0	0	1.15	1.11	0	0	0	0	0	0	--	hypothetical protein RclHR1_03230004 [Rhizophagus clarus]	cellular component: cell (GO:0005623);; cellular component: organelle (GO:0043226);; cellular component: cell part (GO:0044464);; biological process: metabolic process (GO:0008152);; biological process: cellular process (GO:0009987);; biological process: single-organism process (GO:0044699)	Cellular Component: nucleus (GO:0005634);; Biological Process: mitotic DNA replication termination (GO:1902979);;	--	--	[S]	Function unknown	Rtf2 RING-finger	--	S	Function unknown
TRINITY_DN98337_c0_g1	0	0	0	0	0	0	12.76	0	0	0	0	0	--	hypothetical protein P170DRAFT_371375, partial [Aspergillus steynii IBT 23096]	--	--	--	--	--	--	--	--	--	--
TRINITY_DN33898_c0_g1	0	0	0	0	15.93	0	0	0	0	12.97	33.15	0	LOC101753840	uncharacterized protein LOC101753840 isoform X2 [Setaria italica]	cellular component: cell (GO:0005623);; cellular component: membrane (GO:0016020);; cellular component: membrane part (GO:0044425);; cellular component: cell part (GO:0044464);; biological process: cellular process (GO:0009987);; biological process: single-organism process (GO:0044699);; biological process: localization (GO:0051179)	Cellular Component: integral component of plasma membrane (GO:0005887);; Biological Process: protein secretion (GO:0009306);;	--	--	--	--	--	Protein SUBSTANDARD STARCH GRAIN 4, chloroplastic OS=Oryza sativa subsp. japonica OX=39947 GN=SSG4 PE=1 SV=1	--	--
TRINITY_DN202100_c0_g1	0	0	0	0	0	0	0	0	0	0	0	0	--	hypothetical protein RSOLAG1IB_08870 [Rhizoctonia solani AG-1 IB]	--	--	--	--	--	--	--	--	--	--
TRINITY_DN46781_c0_g1	0	0	0	0	0	0	0	0	20.01	0	0	0	--	--	--	--	--	--	--	--	--	--	--	--
TRINITY_DN191419_c0_g3	0	0	0	0	0	0	0	0	15.69	0	0	0	--	--	--	--	--	--	--	--	--	--	--	--
TRINITY_DN748_c0_g1	36.48	30.13	34.26	32.1	19.51	24.34	19.63	19.51	20.81	28.84	27.05	29.64	LOC112876828	G-type lectin S-receptor-like serine/threonine-protein kinase SD2-2 [Panicum hallii]	molecular function: catalytic activity (GO:0003824);; biological process: metabolic process (GO:0008152);; biological process: cellular process (GO:0009987);; molecular function: binding (GO:0005488);; cellular component: membrane (GO:0016020);; cellular component: membrane part (GO:0044425)	Molecular Function: protein serine/threonine kinase activity (GO:0004674);; Molecular Function: ATP binding (GO:0005524);; Cellular Component: integral component of membrane (GO:0016021);;	MAPK signaling pathway - plant (ko04016);; Plant-pathogen interaction (ko04626)	K13420|2.8e-37|mesc:110601988|K13420 LRR receptor-like serine/threonine-protein kinase FLS2 [EC:2.7.11.1] | (RefSeq) LRR receptor-like serine/threonine-protein kinase FLS2	--	--	Protein tyrosine and serine/threonine kinase;; Protein kinase domain;; D-mannose binding lectin;; S-locus glycoprotein domain	Putative receptor protein kinase ZmPK1 OS=Zea mays OX=4577 GN=PK1 PE=2 SV=2	G	Carbohydrate transport and metabolism
TRINITY_DN203261_c0_g1	0	0	0	0	0	0	0	0	0	0	0	0	--	--	--	--	--	--	--	--	--	--	--	--
TRINITY_DN84194_c0_g1	0	0	0	0	0	0	0	0	4.22	0	0	0	--	--	--	--	--	--	--	--	--	--	--	--
TRINITY_DN6575_c0_g1	17.2	16.2	16.88	32.61	44.63	37.75	18.35	24.1	22.09	35.77	39.27	37	--	hypothetical protein E2562_015812 [Oryza meyeriana var. granulata]	molecular function: transporter activity (GO:0005215);; biological process: localization (GO:0051179);; biological process: metabolic process (GO:0008152);; biological process: cellular process (GO:0009987);; biological process: single-organism process (GO:0044699);; biological process: response to stimulus (GO:0050896);; cellular component: membrane (GO:0016020);; molecular function: catalytic a…	Molecular Function: molecular_function (GO:0003674);; Molecular Function: transporter activity (GO:0005215);; Biological Process: cellular amino acid metabolic process (GO:0006520);; Biological Process: transport (GO:0006810);; Biological Process: drug transmembrane transport (GO:0006855);; Biological Process: biological_process (GO:0008150);; Molecular Function: xenobiotic transmembrane transpor…	--	K03327|3.7e-224|sita:101754967|K03327 multidrug resistance protein, MATE family | (RefSeq) protein DETOXIFICATION 21	[R]	General function prediction only	MatE;; Homoserine dehydrogenase;; Homoserine dehydrogenase, NAD binding domain	Protein DETOXIFICATION 21 OS=Arabidopsis thaliana OX=3702 GN=DTX21 PE=1 SV=1	V	Defense mechanisms
TRINITY_DN69872_c0_g1	0	0	0.74	0	0	0.79	0	0	0	0	0	0	--	HAD-like protein [Karstenula rhodostoma CBS 690.94]	cellular component: cell (GO:0005623);; cellular component: membrane (GO:0016020);; cellular component: macromolecular complex (GO:0032991);; cellular component: organelle (GO:0043226);; cellular component: organelle part (GO:0044422);; cellular component: membrane part (GO:0044425);; cellular component: cell part (GO:0044464);; biological process: localization (GO:0051179)	Cellular Component: TIM23 mitochondrial import inner membrane translocase complex (GO:0005744);; Biological Process: protein transport (GO:0015031);;	--	K17496|1.1e-32|qsu:112032659|K17496 mitochondrial import inner membrane translocase subunit TIM50 | (RefSeq) mitochondrial import inner membrane translocase subunit tim50-like	--	--	--	--	--	--
TRINITY_DN110036_c0_g1	0	0	0	0	0	0	4.79	2.47	6.17	0	0	2.79	LOC117859955	uncharacterized protein LOC117859955 [Setaria viridis]	--	--	--	--	--	--	Arabidopsis protein of unknown function	--	S	Function unknown
TRINITY_DN99381_c0_g1	0.56	0.88	0.32	1.36	1.9	2.29	0	1.32	2.76	0.98	0.8	0.75	--	unnamed protein product [Digitaria exilis]	molecular function: binding (GO:0005488);; cellular component: cell (GO:0005623);; cellular component: cell part (GO:0044464);; cellular component: organelle (GO:0043226);; cellular component: membrane (GO:0016020);; cellular component: organelle part (GO:0044422);; cellular component: membrane part (GO:0044425);; biological process: cellular process (GO:0009987);; biological process: metabolic p…	Molecular Function: molecular_function (GO:0003674);; Molecular Function: binding (GO:0005488);; Molecular Function: protein binding (GO:0005515);; Cellular Component: cellular_component (GO:0005575);; Cellular Component: intracellular (GO:0005622);; Cellular Component: obsolete cell (GO:0005623);; Cellular Component: cytoplasm (GO:0005737);; Cellular Component: endoplasmic reticulum (GO:0005783)…	--	--	--	--	--	--	O	Posttranslational modification, protein turnover, chaperones
TRINITY_DN45976_c0_g1	24.92	0	0	0	0	0	20.06	0	0	0	0	0	LOC112874876	uncharacterized protein LOC112874876 [Panicum hallii]	cellular component: membrane (GO:0016020);; cellular component: membrane part (GO:0044425)	Cellular Component: integral component of membrane (GO:0016021);;	--	--	--	--	Core-2/I-Branching enzyme	--	S	Function unknown
TRINITY_DN24222_c0_g1	23.84	6.62	7.17	18.91	0	0	14.13	4.97	6.42	0	0	0	--	--	--	--	--	--	--	--	--	--	--	--
TRINITY_DN62619_c0_g1	0	0	0	0	0	0	0	0	0	7.22	8.87	0	--	hypothetical protein Lal_00015736 [Lupinus albus]	molecular function: structural molecule activity (GO:0005198);; cellular component: cell (GO:0005623);; cellular component: cell part (GO:0044464);; cellular component: macromolecular complex (GO:0032991);; cellular component: organelle (GO:0043226);; biological process: metabolic process (GO:0008152);; biological process: cellular process (GO:0009987)	Molecular Function: molecular_function (GO:0003674);; Molecular Function: structural constituent of ribosome (GO:0003735);; Molecular Function: structural molecule activity (GO:0005198);; Cellular Component: cellular_component (GO:0005575);; Cellular Component: intracellular (GO:0005622);; Cellular Component: obsolete cell (GO:0005623);; Cellular Component: cytoplasm (GO:0005737);; Cellular Compo…	--	--	--	--	--	--	J	Translation, ribosomal structure and biogenesis
TRINITY_DN36403_c0_g1	0	0	0	0	0	0	0	0	0	0	0	0	--	--	--	--	--	--	--	--	--	--	--	--
TRINITY_DN11096_c0_g1	1.59	3.26	0	1.17	8.54	4.92	0	6.75	3.98	7.46	3.67	3.7	LOC101782487	uncharacterized protein LOC101782487 [Setaria italica]	--	--	--	--	--	--	--	--	--	--
TRINITY_DN45073_c0_g1	0	0	2.68	0.14	0	0	0	0	0	0	0	0	--	predicted protein [Hordeum vulgare subsp. vulgare]	cellular component: cell (GO:0005623);; cellular component: organelle (GO:0043226);; cellular component: cell part (GO:0044464);; molecular function: catalytic activity (GO:0003824);; biological process: metabolic process (GO:0008152);; cellular component: extracellular region (GO:0005576);; cellular component: extracellular region part (GO:0044421);; biological process: cellular process (GO:0009…	Cellular Component: lytic vacuole (GO:0000323);; Molecular Function: molecular_function (GO:0003674);; Molecular Function: catalytic activity (GO:0003824);; Molecular Function: endopeptidase activity (GO:0004175);; Molecular Function: cysteine-type endopeptidase activity (GO:0004197);; Cellular Component: cellular_component (GO:0005575);; Cellular Component: extracellular region (GO:0005576);; Ce…	--	K01363|2.8e-42|qsu:112003320|K01363 cathepsin B [EC:3.4.22.1] | (RefSeq) cathepsin B-like protease 3	[O]	Posttranslational modification, protein turnover, chaperones	Papain family cysteine protease	Cathepsin B-like protease 3 OS=Arabidopsis thaliana OX=3702 GN=CATHB3 PE=1 SV=1	O	Posttranslational modification, protein turnover, chaperones
TRINITY_DN9149_c0_g1	217.01	199.61	187.7	104.98	123.86	123.92	168.97	153.03	158.93	183.29	163.74	162.48	LOC8061001	myb-related protein 308 [Sorghum bicolor]	molecular function: binding (GO:0005488);; molecular function: nucleic acid binding transcription factor activity (GO:0001071);; biological process: biological regulation (GO:0065007);; cellular component: cell (GO:0005623);; cellular component: organelle (GO:0043226);; cellular component: cell part (GO:0044464);; biological process: cellular process (GO:0009987);; biological process: development…	Molecular Function: transcription regulatory region sequence-specific DNA binding (GO:0000976);; Molecular Function: DNA-binding transcription factor activity (GO:0003700);; Cellular Component: nucleus (GO:0005634);; Biological Process: cell differentiation (GO:0030154);; Molecular Function: sequence-specific DNA binding (GO:0043565);;	--	K09422|1.1e-132|sbi:8061001|K09422 transcription factor MYB, plant | (RefSeq) myb-related protein 308	[K]	Transcription	Myb-like DNA-binding domain;; Myb-like DNA-binding domain	Myb-related protein 308 OS=Antirrhinum majus OX=4151 GN=MYB308 PE=2 SV=1	K	Transcription
TRINITY_DN50008_c0_g1	0	0	0	0	0.4	0	1.81	0	0	0	0	0	--	cytochrome P450 [Thanatephorus cucumeris]	--	--	--	--	--	--	--	--	--	--
TRINITY_DN53320_c0_g1	3.8	0	0	0.84	3.64	1.4	0	0	0	2.31	0.83	0.86	--	--	--	--	--	--	--	--	--	--	--	--
TRINITY_DN30292_c1_g1	87.26	161.13	26.36	50.23	0	0	17.54	76.98	0	0	17.32	0	--	--	--	--	--	--	--	--	--	--	--	--
TRINITY_DN210945_c0_g1	0	0	0	0	0	0	0	0	0	0	0	0	--	--	--	--	--	--	--	--	--	--	--	--
TRINITY_DN8095_c0_g1	4.73	2.92	4.87	4.39	1.91	1.84	4.35	5.1	0.92	2.02	0.87	0.42	--	--	--	--	--	--	--	--	--	--	--	--
TRINITY_DN191078_c0_g1	0	0	0	0	0	0	0	0	0	0	0	0	LOC112881707	cleavage and polyadenylation specificity factor subunit 2 [Panicum hallii]	molecular function: binding (GO:0005488);; cellular component: cell (GO:0005623);; cellular component: cell part (GO:0044464);; cellular component: membrane-enclosed lumen (GO:0031974);; cellular component: macromolecular complex (GO:0032991);; cellular component: organelle (GO:0043226);; cellular component: organelle part (GO:0044422);; biological process: metabolic process (GO:0008152);; biolog…	Molecular Function: RNA binding (GO:0003723);; Cellular Component: cytoplasm (GO:0005737);; Cellular Component: mRNA cleavage and polyadenylation specificity factor complex (GO:0005847);; Biological Process: mRNA polyadenylation (GO:0006378);; Biological Process: mRNA 3'-end processing by stem-loop binding and cleavage (GO:0006398);; Cellular Component: plasmodesma (GO:0009506);; Biological Proce…	mRNA surveillance pathway (ko03015)	K14402|1.1e-07|sita:101764527|K14402 cleavage and polyadenylation specificity factor subunit 2 | (RefSeq) cleavage and polyadenylation specificity factor subunit 2	[A]	RNA processing and modification	--	Cleavage and polyadenylation specificity factor subunit 2 OS=Oryza sativa subsp. japonica OX=39947 GN=Os09g0569400 PE=2 SV=1	--	--
TRINITY_DN48589_c0_g1	1.21	0	1.37	0	0.18	0.17	1.87	0	0.63	0.46	0	0.85	--	protein phosphatase [Rhizoctonia solani]	molecular function: catalytic activity (GO:0003824);; biological process: metabolic process (GO:0008152);; biological process: cellular process (GO:0009987);; molecular function: binding (GO:0005488)	Molecular Function: magnesium-dependent protein serine/threonine phosphatase activity (GO:0004724);; Molecular Function: metal ion binding (GO:0046872);;	mRNA surveillance pathway (ko03015)	K06269|9.3e-153|qsu:111991458|K06269 serine/threonine-protein phosphatase PP1 catalytic subunit [EC:3.1.3.16] | (RefSeq) serine/threonine-protein phosphatase PP-Z-like	[TR]	--	Calcineurin-like phosphoesterase;; Serine-threonine protein phosphatase N-terminal domain	Serine/threonine-protein phosphatase PP1 OS=Oryza sativa subsp. japonica OX=39947 GN=Os03g0268000 PE=2 SV=2	T	Signal transduction mechanisms
TRINITY_DN96721_c0_g1	0	0	0	0	0	0	1.65	0	0	0	0	0	--	--	--	--	--	--	--	--	--	--	--	--
TRINITY_DN155800_c0_g1	3.55	0	0	0	0	0	0	0	0	0	0	0	--	putative serine/threonine-protein kinase fhkC [Rhizoctonia solani]	molecular function: catalytic activity (GO:0003824);; biological process: metabolic process (GO:0008152);; biological process: cellular process (GO:0009987);; molecular function: binding (GO:0005488)	Molecular Function: protein kinase activity (GO:0004672);; Molecular Function: ATP binding (GO:0005524);; Biological Process: protein phosphorylation (GO:0006468);;	Autophagy - other (ko04136)	K08269|3.0e-11|cre:CHLREDRAFT_195647|K08269 serine/threonine-protein kinase ULK2 [EC:2.7.11.1] | (RefSeq) Apg1/Unc-51-like serine-threonine kinase	[D]	Cell cycle control, cell division, chromosome partitioning	Protein kinase domain;; Protein tyrosine and serine/threonine kinase	Cell division control protein 2 homolog OS=Zea mays OX=4577 GN=CDC2 PE=2 SV=1	--	--
TRINITY_DN34801_c0_g2	75.28	0	77.56	0	7.96	11.83	80.68	0	0	22.09	0	5.03	--	transcript antisense to ribosomal RNA protein, partial [Histoplasma capsulatum H88]	--	--	--	--	--	--	--	--	--	--
TRINITY_DN33861_c0_g1	0	0	0	0	0	0	4.1	4.31	0	0	4.16	9.71	--	--	--	--	--	--	--	--	--	--	--	--
TRINITY_DN212178_c0_g1	5.96	0	0	0	0	0	0	0	6.42	0	4.76	0	--	--	--	--	--	--	--	--	--	--	--	--
TRINITY_DN61950_c0_g1	5.51	2.2	13.02	3.97	2.82	4.71	3.14	5.02	7.09	2.24	4.82	5.67	LOC101774777	putative disease resistance RPP13-like protein 3 [Setaria italica]	biological process: response to stimulus (GO:0050896);; molecular function: binding (GO:0005488)	Biological Process: defense response (GO:0006952);; Molecular Function: ADP binding (GO:0043531);;	Plant-pathogen interaction (ko04626)	K13457|6.6e-43|ats:109777892|K13457 disease resistance protein RPM1 | (RefSeq) LOC109777892; disease resistance protein RPP13-like	[T]	Signal transduction mechanisms	--	Disease resistance protein RGA5 OS=Oryza sativa subsp. japonica OX=39947 GN=RGA5 PE=1 SV=1	T	Signal transduction mechanisms
TRINITY_DN189994_c0_g1	0	0	0	0	0	0	0	0	16.37	0	0	0	LOC100273851	uncharacterized protein LOC100273851 isoform X1 [Zea mays]	molecular function: catalytic activity (GO:0003824);; biological process: metabolic process (GO:0008152);; biological process: cellular process (GO:0009987);; molecular function: binding (GO:0005488);; biological process: signaling (GO:0023052);; biological process: single-organism process (GO:0044699);; biological process: response to stimulus (GO:0050896);; biological process: biological regula…	Molecular Function: protein serine/threonine kinase activity (GO:0004674);; Molecular Function: ATP binding (GO:0005524);; Biological Process: signal transduction (GO:0007165);;	--	K07198|4.0e-13|sbi:8063532|K07198 5'-AMP-activated protein kinase, catalytic alpha subunit [EC:2.7.11.11] | (RefSeq) CBL-interacting protein kinase 21	[T]	Signal transduction mechanisms	--	CBL-interacting protein kinase 21 OS=Oryza sativa subsp. japonica OX=39947 GN=CIPK21 PE=2 SV=2	T	Signal transduction mechanisms
TRINITY_DN4588_c0_g1	15.63	28.57	0	29.37	42.48	16.49	27.8	17.68	0	48.63	30.98	41.89	--	sphingosine kinase 1-like [Panicum miliaceum]	molecular function: catalytic activity (GO:0003824);; biological process: metabolic process (GO:0008152);; biological process: cellular process (GO:0009987)	Molecular Function: NAD+ kinase activity (GO:0003951);;	Sphingolipid metabolism (ko00600)	K04718|1.1e-21|sita:101754408|K04718 sphingosine kinase [EC:2.7.1.91] | (RefSeq) sphingosine kinase 1	--	--	--	--	--	--
TRINITY_DN2196_c0_g2	387.41	246.98	279.29	220.84	316.52	309.72	359.07	785.21	494.91	230.52	302.01	310.76	--	hypothetical protein EJB05_49196, partial [Eragrostis curvula]	molecular function: catalytic activity (GO:0003824);; biological process: metabolic process (GO:0008152);; biological process: single-organism process (GO:0044699)	Molecular Function: oxidoreductase activity (GO:0016491);;	--	--	--	--	--	--	Q	Secondary metabolites biosynthesis, transport and catabolism
TRINITY_DN78960_c0_g1	0	0	0	0	0	0	16.78	0	0	0	0	0	--	hypothetical protein GQ55_1G076300 [Panicum hallii var. hallii]	cellular component: membrane (GO:0016020);; cellular component: membrane part (GO:0044425)	Cellular Component: integral component of membrane (GO:0016021);;	--	--	--	--	--	--	S	Function unknown
TRINITY_DN30282_c0_g1	5.7	7.9	4.52	57.25	93.29	82.02	7.17	32.97	17.59	128.19	134.24	119.96	LOC117854645	AP2/ERF and B3 domain-containing protein Os01g0141000-like [Setaria viridis]	molecular function: binding (GO:0005488);; molecular function: nucleic acid binding transcription factor activity (GO:0001071);; biological process: biological regulation (GO:0065007);; cellular component: cell (GO:0005623);; cellular component: organelle (GO:0043226);; cellular component: cell part (GO:0044464)	Molecular Function: DNA binding (GO:0003677);; Molecular Function: DNA-binding transcription factor activity (GO:0003700);; Cellular Component: nucleus (GO:0005634);;	--	K09287|2.1e-53|sita:101759210|K09287 RAV-like factor | (RefSeq) AP2/ERF and B3 domain-containing protein Os01g0141000	--	--	B3 DNA binding domain	AP2/ERF and B3 domain-containing protein Os01g0141000 OS=Oryza sativa subsp. japonica OX=39947 GN=Os01g0141000 PE=2 SV=1	K	Transcription
TRINITY_DN94963_c0_g1	0	0	0	0	0	0	0	0	0	0	0	0	LOC117833523	DNA topoisomerase 2-binding protein 1 isoform X2 [Setaria viridis]	biological process: cellular process (GO:0009987);; biological process: biological regulation (GO:0065007);; cellular component: cell (GO:0005623);; cellular component: organelle (GO:0043226);; cellular component: organelle part (GO:0044422);; cellular component: cell part (GO:0044464);; molecular function: binding (GO:0005488);; biological process: metabolic process (GO:0008152);; biological pro…	Biological Process: cell cycle checkpoint (GO:0000075);; Biological Process: DNA replication checkpoint (GO:0000076);; Cellular Component: chromatin (GO:0000785);; Biological Process: regulation of protein phosphorylation (GO:0001932);; Biological Process: positive regulation of protein phosphorylation (GO:0001934);; Molecular Function: molecular_function (GO:0003674);; Molecular Function: chroma…	Homologous recombination (ko03440)	K10728|1.7e-16|sita:101767409|K10728 topoisomerase (DNA) II binding protein 1 | (RefSeq) LOW QUALITY PROTEIN: DNA topoisomerase 2-binding protein 1	--	--	--	--	L	Replication, recombination and repair
TRINITY_DN58214_c1_g1	0	0	0	2.48	4.32	6.95	1.6	3.18	0	19.82	5.78	8.49	--	hypothetical protein GW17_00036711, partial [Ensete ventricosum]	--	--	Glycolysis / Gluconeogenesis (ko00010);; Fatty acid degradation (ko00071);; Tyrosine metabolism (ko00350);; alpha-Linolenic acid metabolism (ko00592)	K18857|2.6e-07|sita:101766872|K18857 alcohol dehydrogenase class-P [EC:1.1.1.1] | (RefSeq) alcohol dehydrogenase 2	--	--	--	Alcohol dehydrogenase 2 OS=Zea mays OX=4577 GN=ADH2 PE=2 SV=1	--	--
TRINITY_DN203607_c0_g1	0	0	0	0	1.72	1.67	0	0	0	0	1.93	0	--	--	--	--	--	--	--	--	--	--	--	--
TRINITY_DN23800_c0_g1	0	0	0	0	0	0	0	0	0	2.73	1.5	0	--	--	--	--	--	--	--	--	--	--	--	--
TRINITY_DN58318_c1_g1	0	0	0.2	0.18	0	0	0	0	0	0	0	0	--	--	--	--	--	--	--	--	--	--	--	--
TRINITY_DN7186_c7_g1	2.89	8.26	8.67	7.91	3.67	5.76	9.85	3.05	5.59	10.21	3.68	8.8	--	hypothetical protein C2845_PM02G16100 [Panicum miliaceum]	cellular component: cell (GO:0005623);; cellular component: organelle (GO:0043226);; cellular component: cell part (GO:0044464);; molecular function: catalytic activity (GO:0003824);; biological process: metabolic process (GO:0008152);; biological process: cellular process (GO:0009987);; molecular function: binding (GO:0005488);; cellular component: membrane (GO:0016020);; cellular component: cel…	Cellular Component: plant-type vacuole (GO:0000325);; Molecular Function: molecular_function (GO:0003674);; Molecular Function: catalytic activity (GO:0003824);; Molecular Function: protein kinase activity (GO:0004672);; Molecular Function: protein serine/threonine kinase activity (GO:0004674);; Molecular Function: signaling receptor binding (GO:0005102);; Molecular Function: binding (GO:0005488)…	--	K00924|1.0e-20|cpep:111796906|K00924 kinase [EC:2.7.1.-] | (RefSeq) receptor protein kinase CLAVATA1-like	--	--	Leucine rich repeat N-terminal domain	Leucine-rich repeat receptor-like kinase protein THICK TASSEL DWARF1 OS=Zea mays OX=4577 GN=TD1 PE=2 SV=1	T	Signal transduction mechanisms
TRINITY_DN14466_c1_g2	11.02	12.41	13.07	17.72	18.79	17.49	11.02	11.16	10.31	20.61	18.99	20	LOC117851612	RNA demethylase ALKBH9B-like [Setaria viridis]	molecular function: catalytic activity (GO:0003824);; biological process: metabolic process (GO:0008152);; biological process: single-organism process (GO:0044699)	Molecular Function: oxidoreductase activity (GO:0016491);;	--	K10767|1.8e-284|sita:101778515|K10767 mRNA N6-methyladenine demethylase [EC:1.14.11.53] | (RefSeq) uncharacterized protein LOC101778515	[S]	Function unknown	2OG-Fe(II) oxygenase superfamily	RNA demethylase ALKBH9B OS=Arabidopsis thaliana OX=3702 GN=ALKBH9B PE=1 SV=1	L	Replication, recombination and repair
TRINITY_DN186042_c0_g1	7.9	0	28.54	0	0	0	0	6.67	0	0	6.27	0	--	--	--	--	--	--	--	--	--	--	--	--
TRINITY_DN52596_c0_g1	0	0	0	20.73	0	0	0	0	5.53	0	0	0	--	unnamed protein product [Digitaria exilis]	cellular component: cell (GO:0005623);; cellular component: organelle (GO:0043226);; cellular component: organelle part (GO:0044422);; cellular component: cell part (GO:0044464);; molecular function: binding (GO:0005488);; molecular function: catalytic activity (GO:0003824);; cellular component: membrane-enclosed lumen (GO:0031974);; biological process: metabolic process (GO:0008152);; biological…	Cellular Component: chromatin (GO:0000785);; Molecular Function: transcription regulatory region sequence-specific DNA binding (GO:0000976);; Molecular Function: regulatory region nucleic acid binding (GO:0001067);; Molecular Function: molecular_function (GO:0003674);; Molecular Function: nucleic acid binding (GO:0003676);; Molecular Function: DNA binding (GO:0003677);; Molecular Function: chroma…	--	--	--	--	--	--	O	Posttranslational modification, protein turnover, chaperones
TRINITY_DN90283_c0_g1	0.56	0	0	0	0	0	0	0.99	3.82	0	0	0	LOC8080165	sister chromatid cohesion protein DCC1 [Sorghum bicolor]	cellular component: cell (GO:0005623);; cellular component: organelle (GO:0043226);; cellular component: organelle part (GO:0044422);; cellular component: cell part (GO:0044464);; cellular component: membrane-enclosed lumen (GO:0031974);; biological process: biological regulation (GO:0065007);; cellular component: macromolecular complex (GO:0032991);; biological process: cellular process (GO:0009…	Cellular Component: chromosome, centromeric region (GO:0000775);; Cellular Component: chromatin (GO:0000785);; Cellular Component: nucleoplasm (GO:0005654);; Biological Process: regulation of DNA replication (GO:0006275);; Cellular Component: Ctf18 RFC-like complex (GO:0031390);; Biological Process: maintenance of mitotic sister chromatid cohesion (GO:0034088);;	--	K11271|3.9e-76|sbi:8080165|K11271 sister chromatid cohesion protein DCC1 | (RefSeq) sister chromatid cohesion protein DCC1	[D]	Cell cycle control, cell division, chromosome partitioning	Sister chromatid cohesion protein Dcc1	--	D	Cell cycle control, cell division, chromosome partitioning
TRINITY_DN207703_c0_g1	0	0	0	0	0	0.37	53.97	0	16.66	0	0	0	--	--	--	--	--	--	--	--	--	--	--	--
TRINITY_DN80917_c0_g1	0	0	0	0	0	0	0	0	0	0	0	0	LOC101755074	wall-associated receptor kinase 5 [Setaria italica]	molecular function: catalytic activity (GO:0003824);; biological process: metabolic process (GO:0008152);; biological process: cellular process (GO:0009987);; molecular function: binding (GO:0005488);; cellular component: cell (GO:0005623);; cellular component: membrane (GO:0016020);; cellular component: cell part (GO:0044464);; biological process: signaling (GO:0023052);; biological process: sin…	Molecular Function: protein serine/threonine kinase activity (GO:0004674);; Molecular Function: calcium ion binding (GO:0005509);; Molecular Function: ATP binding (GO:0005524);; Cellular Component: plasma membrane (GO:0005886);; Biological Process: protein phosphorylation (GO:0006468);; Biological Process: cell surface receptor signaling pathway (GO:0007166);; Cellular Component: integral compone…	--	K23544|7.6e-09|brp:103842861|K23544 serine incorporator 1/3 | (RefSeq) serine incorporator 3	--	--	Protein tyrosine and serine/threonine kinase	Wall-associated receptor kinase-like 1 OS=Arabidopsis thaliana OX=3702 GN=WAKL1 PE=2 SV=1	T	Signal transduction mechanisms
TRINITY_DN46928_c0_g1	0	0	0	0	0	0	0	0	0	0	0	0	LOC117848120	probable solanesyl-diphosphate synthase 3, chloroplastic [Setaria viridis]	biological process: metabolic process (GO:0008152);; biological process: cellular process (GO:0009987);; biological process: single-organism process (GO:0044699);; molecular function: catalytic activity (GO:0003824)	Biological Process: isoprenoid biosynthetic process (GO:0008299);; Molecular Function: transferase activity (GO:0016740);;	Terpenoid backbone biosynthesis (ko00900)	K05356|1.6e-20|sita:101761340|K05356 all-trans-nonaprenyl-diphosphate synthase [EC:2.5.1.84 2.5.1.85] | (RefSeq) probable solanesyl-diphosphate synthase 3, chloroplastic	--	--	--	--	H	Coenzyme transport and metabolism
TRINITY_DN212559_c0_g1	3.52	0	2.09	0	1.31	7.59	2.84	0	0	0	0	0	LOC115954570	uncharacterized protein LOC115954570 [Quercus lobata]	--	--	--	K15255|1.3e-23|boe:106303427|K15255 ATP-dependent DNA helicase PIF1 [EC:3.6.4.12] | (RefSeq) uncharacterized protein LOC106303427	[D]	Cell cycle control, cell division, chromosome partitioning	--	--	D	Cell cycle control, cell division, chromosome partitioning
TRINITY_DN22727_c0_g2	0	0	0	0	0	0	0	0	0	0	0	0	--	--	--	--	--	--	--	--	--	--	--	--
TRINITY_DN91822_c0_g1	0	0	0	0	3.35	0	0	0	0	0	0	0	--	--	--	--	--	--	--	--	--	--	--	--
TRINITY_DN5041_c0_g1	58.19	138.96	78.82	135.98	130.66	134.88	65.91	56.32	66.44	111.82	139.09	108.63	LOC100274595	unknown [Zea mays]	molecular function: catalytic activity (GO:0003824);; biological process: metabolic process (GO:0008152);; biological process: single-organism process (GO:0044699);; molecular function: binding (GO:0005488);; biological process: cellular process (GO:0009987)	Molecular Function: monooxygenase activity (GO:0004497);; Molecular Function: iron ion binding (GO:0005506);; Biological Process: abscisic acid metabolic process (GO:0009687);; Biological Process: sterol metabolic process (GO:0016125);; Molecular Function: oxidoreductase activity (GO:0016491);; Molecular Function: oxidoreductase activity, acting on paired donors, with incorporation or reduction o…	Carotenoid biosynthesis (ko00906)	K09843|1.1e-56|zma:100274595|K09843 (+)-abscisic acid 8'-hydroxylase [EC:1.14.14.137] | (RefSeq) umc1299; uncharacterized protein LOC100274595 precursor	[QI]	--	Cytochrome P450	Abscisic acid 8'-hydroxylase 1 OS=Oryza sativa subsp. indica OX=39946 GN=CYP707A5 PE=2 SV=1	Q	Secondary metabolites biosynthesis, transport and catabolism
TRINITY_DN25720_c0_g1	0	28.15	27.55	17.49	0	0	18.33	0	0	28.19	36.21	0	LOC117838210	hypothetical protein SEVIR_9G036500v2 [Setaria viridis]	molecular function: binding (GO:0005488);; cellular component: cell (GO:0005623);; cellular component: organelle (GO:0043226);; cellular component: cell part (GO:0044464);; biological process: cellular process (GO:0009987);; biological process: single-organism process (GO:0044699);; biological process: cellular component organization or biogenesis (GO:0071840)	Molecular Function: actin binding (GO:0003779);; Cellular Component: cytoskeleton (GO:0005856);; Biological Process: actin cytoskeleton organization (GO:0030036);;	--	--	--	--	--	--	S	Function unknown
TRINITY_DN5571_c0_g2	13.49	18.33	16.18	18.81	14.35	17.6	16.98	17.94	15.26	20.52	18.66	19.94	LOC117838617	hypothetical protein SEVIR_9G335000v2 [Setaria viridis]	molecular function: catalytic activity (GO:0003824)	Molecular Function: 3-hydroxyisobutyryl-CoA hydrolase activity (GO:0003860);;	Valine, leucine and isoleucine degradation (ko00280);; beta-Alanine metabolism (ko00410);; Propanoate metabolism (ko00640);; Carbon metabolism (ko01200)	K05605|5.3e-215|sita:101770276|K05605 3-hydroxyisobutyryl-CoA hydrolase [EC:3.1.2.4] | (RefSeq) 3-hydroxyisobutyryl-CoA hydrolase-like protein 2, mitochondrial	[I]	Lipid transport and metabolism	Enoyl-CoA hydratase/isomerase;; Enoyl-CoA hydratase/isomerase	3-hydroxyisobutyryl-CoA hydrolase-like protein 2, mitochondrial OS=Arabidopsis thaliana OX=3702 GN=At4g31810 PE=1 SV=1	I	Lipid transport and metabolism
TRINITY_DN55132_c0_g1	0	0	0	2.41	0	2.54	0	0	0	0	0	0	--	SCP-domain-containing protein [Rhizophagus irregularis]	--	--	--	--	--	--	Cysteine-rich secretory protein family	--	--	--
TRINITY_DN63220_c0_g2	0	0	0	0	0	0	0	0	0	0	0	0	--	--	--	--	--	--	--	--	--	--	--	--
TRINITY_DN97312_c0_g1	1.29	0	2.32	0.12	0	0	2.82	0	1.05	0.21	0	0	--	Enoyl-CoA hydratase [Ceratobasidium theobromae]	molecular function: catalytic activity (GO:0003824)	Molecular Function: catalytic activity (GO:0003824);;	Valine, leucine and isoleucine degradation (ko00280)	K05607|2.5e-28|pop:18096880|K05607 methylglutaconyl-CoA hydratase [EC:4.2.1.18] | (RefSeq) probable enoyl-CoA hydratase 2, mitochondrial	[I]	Lipid transport and metabolism	Enoyl-CoA hydratase/isomerase;; Enoyl-CoA hydratase/isomerase	Probable enoyl-CoA hydratase 2, mitochondrial OS=Arabidopsis thaliana OX=3702 GN=At4g16800 PE=2 SV=1	I	Lipid transport and metabolism
TRINITY_DN100906_c0_g1	12.25	15.8	12.28	18.97	14.82	16.41	16.55	13.76	15.72	19.97	17.43	19.51	LOC112899669	elongator complex protein 3 [Panicum hallii]	molecular function: catalytic activity (GO:0003824);; molecular function: binding (GO:0005488)	Molecular Function: N-acetyltransferase activity (GO:0008080);; Molecular Function: metal ion binding (GO:0046872);; Molecular Function: iron-sulfur cluster binding (GO:0051536);;	--	K07739|0.0e+00|sbi:8073682|K07739 elongator complex protein 3 [EC:2.3.1.48] | (RefSeq) elongator complex protein 3	[BK]	--	Radical_SAM C-terminal domain;; Radical SAM superfamily;; Acetyltransferase (GNAT) family;; Acetyltransferase (GNAT) domain	Elongator complex protein 3 OS=Oryza sativa subsp. japonica OX=39947 GN=ELP3 PE=2 SV=2	H	Coenzyme transport and metabolism
TRINITY_DN195607_c0_g2	0	0	0	0	0	0	0	0	0	0	0	0	--	Plasma membrane ATPase 4 [Glycine soja]	molecular function: binding (GO:0005488);; cellular component: cell (GO:0005623);; cellular component: membrane (GO:0016020);; cellular component: cell part (GO:0044464);; molecular function: catalytic activity (GO:0003824);; molecular function: transporter activity (GO:0005215);; biological process: single-organism process (GO:0044699);; biological process: localization (GO:0051179);; cellular c…	Molecular Function: ATP binding (GO:0005524);; Cellular Component: plasma membrane (GO:0005886);; Molecular Function: proton-exporting ATPase activity, phosphorylative mechanism (GO:0008553);; Cellular Component: integral component of membrane (GO:0016021);; Biological Process: proton export across plasma membrane (GO:0120029);;	Oxidative phosphorylation (ko00190)	K01535|9.2e-37|gmx:547525|K01535 H+-transporting ATPase [EC:7.1.2.1] | (RefSeq) plasma membrane ATPase 4	[P]	Inorganic ion transport and metabolism	--	Plasma membrane ATPase OS=Oryza sativa subsp. japonica OX=39947 GN=Os04g0656100 PE=2 SV=1	P	Inorganic ion transport and metabolism
TRINITY_DN52636_c1_g1	0	0	0	0	0	0	0	0	0	0	0	0	SETTUDRAFT_90898	uncharacterized protein SETTUDRAFT_90898 [Exserohilum turcica Et28A]	molecular function: structural molecule activity (GO:0005198);; cellular component: cell (GO:0005623);; cellular component: macromolecular complex (GO:0032991);; cellular component: organelle (GO:0043226);; cellular component: cell part (GO:0044464);; biological process: metabolic process (GO:0008152);; biological process: cellular process (GO:0009987)	Molecular Function: structural constituent of ribosome (GO:0003735);; Cellular Component: ribosome (GO:0005840);; Biological Process: translation (GO:0006412);;	Ribosome (ko03010)	K02866|3.3e-30|qsu:112037786|K02866 large subunit ribosomal protein L10e | (RefSeq) 60S ribosomal protein L10-A-like	[J]	Translation, ribosomal structure and biogenesis	Ribosomal protein L16p/L10e	60S ribosomal protein L10-1 OS=Oryza sativa subsp. indica OX=39946 GN=SC34 PE=2 SV=2	J	Translation, ribosomal structure and biogenesis
TRINITY_DN110031_c0_g4	0	0	0	0	0	0	0	0	0	0	0	0	--	beta-tubulin, partial [Paraglomus occultum]	molecular function: catalytic activity (GO:0003824);; molecular function: structural molecule activity (GO:0005198);; biological process: cellular process (GO:0009987);; biological process: cellular component organization or biogenesis (GO:0071840);; molecular function: binding (GO:0005488);; cellular component: cell (GO:0005623);; cellular component: cell part (GO:0044464);; cellular component: …	Molecular Function: GTPase activity (GO:0003924);; Molecular Function: structural constituent of cytoskeleton (GO:0005200);; Molecular Function: GTP binding (GO:0005525);; Cellular Component: cytoplasm (GO:0005737);; Cellular Component: microtubule (GO:0005874);; Biological Process: microtubule-based process (GO:0007017);;	Phagosome (ko04145)	K07375|7.3e-31|smo:SELMODRAFT_73284|K07375 tubulin beta | (RefSeq) hypothetical protein	[Z]	Cytoskeleton	Tubulin C-terminal domain	Tubulin beta chain OS=Euglena gracilis OX=3039 GN=TUBB PE=2 SV=1	Z	Cytoskeleton
TRINITY_DN130207_c0_g1	0	0	0	0	0	0	0	0	0	0	0	0	LOC117845971	anthocyanidin 3-O-glucosyltransferase 2-like [Setaria viridis]	molecular function: catalytic activity (GO:0003824)	Molecular Function: UDP-glycosyltransferase activity (GO:0008194);;	--	--	--	--	--	--	--	--
TRINITY_DN20076_c0_g1	10.9	3.47	7.84	6.28	2.41	2.36	18.12	10.73	3.36	7.06	0.94	2.94	--	--	--	--	--	--	--	--	--	--	--	--
TRINITY_DN70837_c0_g1	0	0	0	13.85	0	28.17	0	0	0	0	0	0	--	--	--	--	--	--	--	--	--	--	--	--
TRINITY_DN69957_c0_g1	0	0	0	0	0	0	0	0	0	0	0	0	LOC112885289	uncharacterized protein LOC112885289 [Panicum hallii]	molecular function: binding (GO:0005488)	Molecular Function: nucleic acid binding (GO:0003676);; Molecular Function: zinc ion binding (GO:0008270);;	--	--	--	--	Zinc knuckle	--	--	--
TRINITY_DN39141_c0_g1	0	0	0	0	0	0	0	0	0	0	0	0	--	carbonic anhydrase 2 [Urochloa panicoides]	molecular function: catalytic activity (GO:0003824);; molecular function: binding (GO:0005488)	Molecular Function: carbonate dehydratase activity (GO:0004089);; Molecular Function: zinc ion binding (GO:0008270);;	--	--	--	--	--	--	--	--
TRINITY_DN143710_c0_g2	0.24	0	0.71	0.16	0	0	2.31	0	1.05	0.22	0	0.14	--	hypothetical protein CTheo_5440 [Ceratobasidium theobromae]	--	--	--	--	--	--	--	--	--	--
TRINITY_DN16522_c0_g2	6.3	3.71	4.2	0.78	0.6	1.23	7.56	12.89	7.95	1.37	1.51	1.92	LOC112883362	probable carboxylesterase 2 [Panicum hallii]	molecular function: catalytic activity (GO:0003824)	Molecular Function: hydrolase activity (GO:0016787);;	--	K20506|3.5e-34|egu:105060863|K20506 tuliposide A-converting enzyme [EC:4.2.99.22] | (RefSeq) tuliposide A-converting enzyme 2, chloroplastic-like	[V]	Defense mechanisms	alpha/beta hydrolase fold	Probable carboxylesterase 12 OS=Arabidopsis thaliana OX=3702 GN=CXE12 PE=1 SV=1	V	Defense mechanisms
TRINITY_DN607_c5_g2	0	0	0	0	0	0	9.73	0	12.88	0	0	0	LOC112894318	ammonium transporter 2 member 3 [Panicum hallii]	cellular component: cell (GO:0005623);; cellular component: membrane (GO:0016020);; cellular component: membrane part (GO:0044425);; cellular component: cell part (GO:0044464);; molecular function: transporter activity (GO:0005215);; biological process: localization (GO:0051179)	Cellular Component: integral component of plasma membrane (GO:0005887);; Molecular Function: ammonium transmembrane transporter activity (GO:0008519);;	--	K03320|5.7e-44|sita:101760717|K03320 ammonium transporter, Amt family | (RefSeq) LOW QUALITY PROTEIN: ammonium transporter 2 member 3-like	[P]	Inorganic ion transport and metabolism	--	Ammonium transporter 2 member 3 OS=Oryza sativa subsp. japonica OX=39947 GN=AMT2-3 PE=2 SV=1	P	Inorganic ion transport and metabolism
TRINITY_DN142318_c0_g1	0	0	0	0	0	0	0	0	0	0	0	8.46	--	--	--	--	--	--	--	--	--	--	--	--
TRINITY_DN98638_c0_g1	0.29	0	0	0	0	0	0	1.09	2.85	0	0.28	0	--	hypothetical protein C2845_PM17G12760 [Panicum miliaceum]	molecular function: catalytic activity (GO:0003824)	Molecular Function: 3-hydroxyisobutyryl-CoA hydrolase activity (GO:0003860);;	Valine, leucine and isoleucine degradation (ko00280);; beta-Alanine metabolism (ko00410);; Propanoate metabolism (ko00640);; Carbon metabolism (ko01200)	K05605|6.5e-41|sita:101781697|K05605 3-hydroxyisobutyryl-CoA hydrolase [EC:3.1.2.4] | (RefSeq) 3-hydroxyisobutyryl-CoA hydrolase 1	--	--	Enoyl-CoA hydratase/isomerase	Probable 3-hydroxyisobutyryl-CoA hydrolase 3 OS=Arabidopsis thaliana OX=3702 GN=At2g30660 PE=2 SV=1	I	Lipid transport and metabolism
TRINITY_DN83055_c0_g1	0	0	0	0	0	0	0	0	0	0	0	0	--	--	--	--	--	--	--	--	--	--	--	--
TRINITY_DN38095_c0_g1	0	0	0	0	0	0	0	0	0	0	0	0	--	--	--	--	--	--	--	--	--	--	--	--
TRINITY_DN10216_c1_g1	0	0	0	0	0	0	0	0	0	0	0	0	--	--	--	--	--	--	--	--	--	--	--	--
TRINITY_DN129979_c0_g2	0	0	9.01	0	0	0	0	0	0	0	0	0	--	MMS19 nucleotide excision repair protein homolog OS=Xenopus tropicalis GN=mms19 PE=2 SV=2 [Rhizoctonia solani AG-1 IB]	--	--	--	--	--	--	RNAPII transcription regulator C-terminal	--	--	--
TRINITY_DN76711_c0_g2	0	0	0	0	0	0	0	0	0	0	0	0	--	hypothetical protein EJB05_13995, partial [Eragrostis curvula]	--	--	--	--	--	--	--	--	S	Function unknown
TRINITY_DN200777_c0_g1	0	0	0	0	0	0	0	0	0	0	0	0	--	--	--	--	--	--	--	--	--	--	--	--
TRINITY_DN2422_c3_g3	1.48	4.03	1.88	0	2.19	0.52	0.21	1.22	1.67	1.49	2.03	1.67	--	tuliposide A-converting enzyme 2, chloroplastic-like [Panicum miliaceum]	molecular function: catalytic activity (GO:0003824)	Molecular Function: hydrolase activity (GO:0016787);;	--	K20506|6.4e-45|pda:103717078|K20506 tuliposide A-converting enzyme [EC:4.2.99.22] | (RefSeq) tuliposide A-converting enzyme 2, chloroplastic-like	[V]	Defense mechanisms	alpha/beta hydrolase fold;; Carboxylesterase family;; Steryl acetyl hydrolase	Tuliposide A-converting enzyme 1, chloroplastic OS=Tulipa gesneriana OX=13306 GN=TCEA1 PE=1 SV=1	V	Defense mechanisms
TRINITY_DN99441_c0_g1	0	2.53	1.46	0	0	3.61	3.76	0	1.21	2.82	1.07	0.91	--	hypothetical protein SEVIR_8G073201v2 [Setaria viridis]	--	--	--	--	--	--	--	--	--	--
TRINITY_DN17332_c0_g1	23.34	29.59	27.41	29.78	33.46	26.5	19.75	17.25	13.2	30.68	23.85	29.9	--	pre-mRNA-processing protein 40A [Panicum miliaceum]	biological process: metabolic process (GO:0008152);; biological process: cellular process (GO:0009987)	Biological Process: mRNA cis splicing, via spliceosome (GO:0045292);;	Spliceosome (ko03040)	K12821|1.9e-66|sita:101759396|K12821 pre-mRNA-processing factor 40 | (RefSeq) pre-mRNA-processing protein 40A	[A]	RNA processing and modification	FF domain	Pre-mRNA-processing protein 40A OS=Arabidopsis thaliana OX=3702 GN=PRP40A PE=1 SV=1	A	RNA processing and modification
TRINITY_DN198472_c0_g1	0	0	0	0	0	0	0	0	0	0	0	0	--	Solute carrier family 40 member 3, chloroplastic [Dichanthelium oligosanthes]	molecular function: transporter activity (GO:0005215);; biological process: localization (GO:0051179);; cellular component: membrane (GO:0016020);; cellular component: membrane part (GO:0044425)	Molecular Function: iron ion transmembrane transporter activity (GO:0005381);; Cellular Component: integral component of membrane (GO:0016021);;	--	--	--	--	Ferroportin1 (FPN1)	Solute carrier family 40 member 3, chloroplastic OS=Oryza sativa subsp. japonica OX=39947 GN=Os05g0131500 PE=3 SV=1	P	Inorganic ion transport and metabolism
TRINITY_DN78655_c0_g1	9.6	14.15	13.4	9.89	8.45	8.75	14.79	13.2	6.64	13.24	11.35	14.94	--	--	--	--	--	--	--	--	--	--	--	--
TRINITY_DN7302_c0_g1	34.35	30.88	33.97	66.85	55.26	54.29	32.43	24.95	31.67	43.28	46.17	44.36	LOC8082266	CBL-interacting protein kinase 24 [Sorghum bicolor]	molecular function: catalytic activity (GO:0003824);; biological process: metabolic process (GO:0008152);; biological process: cellular process (GO:0009987);; molecular function: binding (GO:0005488);; cellular component: cell (GO:0005623);; cellular component: organelle (GO:0043226);; cellular component: cell part (GO:0044464);; biological process: response to stimulus (GO:0050896);; cellular co…	Molecular Function: protein serine/threonine kinase activity (GO:0004674);; Molecular Function: ATP binding (GO:0005524);; Cellular Component: nucleus (GO:0005634);; Cellular Component: cytoplasm (GO:0005737);; Biological Process: protein phosphorylation (GO:0006468);; Biological Process: response to salt stress (GO:0009651);; Cellular Component: plant-type vacuole membrane (GO:0009705);; Biologi…	--	K07198|8.4e-122|bdi:100829174|K07198 5'-AMP-activated protein kinase, catalytic alpha subunit [EC:2.7.11.11] | (RefSeq) CBL-interacting protein kinase 5	[T]	Signal transduction mechanisms	Protein kinase domain;; Protein tyrosine and serine/threonine kinase;; NAF domain;; Kinase-like	CBL-interacting protein kinase 24 OS=Oryza sativa subsp. japonica OX=39947 GN=CIPK24 PE=1 SV=1	T	Signal transduction mechanisms
TRINITY_DN62768_c0_g1	73.7	98.53	83.42	114.15	128.95	119.1	118.92	174.78	129.1	118.71	100.88	114.04	LOC8085430	calcium-dependent protein kinase 3 [Sorghum bicolor]	molecular function: binding (GO:0005488);; cellular component: cell (GO:0005623);; cellular component: organelle (GO:0043226);; cellular component: cell part (GO:0044464);; cellular component: membrane (GO:0016020);; molecular function: catalytic activity (GO:0003824);; biological process: metabolic process (GO:0008152);; biological process: cellular process (GO:0009987);; biological process: sig…	Molecular Function: calcium ion binding (GO:0005509);; Molecular Function: calmodulin binding (GO:0005516);; Molecular Function: ATP binding (GO:0005524);; Cellular Component: nucleus (GO:0005634);; Cellular Component: cytoplasm (GO:0005737);; Cellular Component: plasma membrane (GO:0005886);; Molecular Function: calcium-dependent protein serine/threonine kinase activity (GO:0009931);; Biological…	Plant-pathogen interaction (ko04626)	K13412|4.4e-106|sbi:8085430|K13412 calcium-dependent protein kinase [EC:2.7.11.1] | (RefSeq) calcium-dependent protein kinase 3	[T]	Signal transduction mechanisms	EF hand;; EF-hand domain pair;; EF-hand domain pair;; EF-hand domain;; EF hand;; Caleosin related protein;; Secreted protein acidic and rich in cysteine Ca binding region	Calcium-dependent protein kinase 3 OS=Oryza sativa subsp. japonica OX=39947 GN=CPK3 PE=2 SV=1	T	Signal transduction mechanisms
TRINITY_DN5421_c0_g2	1.98	0.32	1.61	0.83	1.46	0.63	1.41	1.55	5.91	3.11	1.82	1.86	--	hypothetical protein GQ55_5G325200 [Panicum hallii var. hallii]	molecular function: binding (GO:0005488)	Molecular Function: protein binding (GO:0005515);;	Glutathione metabolism (ko00480)	K00799|1.1e-108|sbi:8058165|K00799 glutathione S-transferase [EC:2.5.1.18] | (RefSeq) probable glutathione S-transferase GSTF1	[O]	Posttranslational modification, protein turnover, chaperones	Glutathione S-transferase, N-terminal domain;; Glutathione S-transferase, C-terminal domain;; Glutathione S-transferase, N-terminal domain;; Glutathione S-transferase, C-terminal domain;; Glutathione S-transferase, N-terminal domain;; Glutathione S-transferase, C-terminal domain	Probable glutathione S-transferase GSTF1 OS=Oryza sativa subsp. japonica OX=39947 GN=GSTF1 PE=1 SV=2	O	Posttranslational modification, protein turnover, chaperones
TRINITY_DN29376_c0_g1	0	0	12.07	0	15.01	0	31.87	0	0	6.5	7.93	0	--	unnamed protein product [Digitaria exilis]	biological process: biological regulation (GO:0065007);; molecular function: binding (GO:0005488)	Biological Process: regulation of transcription, DNA-templated (GO:0006355);; Molecular Function: protein dimerization activity (GO:0046983);;	--	--	--	--	--	--	K	Transcription
TRINITY_DN10459_c0_g1	10.85	10.03	12.77	18.07	8.54	15.72	14.11	4.54	7.83	22.58	9.35	14.64	LOC117862628	organic cation/carnitine transporter 4 [Setaria viridis]	cellular component: membrane (GO:0016020);; cellular component: membrane part (GO:0044425);; molecular function: transporter activity (GO:0005215);; biological process: localization (GO:0051179)	Cellular Component: integral component of membrane (GO:0016021);; Molecular Function: transmembrane transporter activity (GO:0022857);;	--	K08202|7.1e-122|sita:101760228|K08202 MFS transporter, OCT family, solute carrier family 22 (organic cation transporter), member 4/5 | (RefSeq) organic cation/carnitine transporter 4	[R]	General function prediction only	Sugar (and other) transporter	Organic cation/carnitine transporter 4 OS=Arabidopsis thaliana OX=3702 GN=OCT4 PE=2 SV=1	S	Function unknown
TRINITY_DN58057_c0_g1	1.08	3.29	1.27	0	3.29	1.59	0.91	1.81	1.05	7.8	2.82	1.96	--	hypothetical protein C2845_PM11G00410 [Panicum miliaceum]	molecular function: binding (GO:0005488);; cellular component: membrane (GO:0016020);; cellular component: membrane part (GO:0044425);; molecular function: catalytic activity (GO:0003824);; molecular function: transporter activity (GO:0005215);; biological process: localization (GO:0051179)	Molecular Function: ATP binding (GO:0005524);; Cellular Component: integral component of membrane (GO:0016021);; Molecular Function: ATPase activity (GO:0016887);; Molecular Function: ATPase-coupled transmembrane transporter activity (GO:0042626);;	ABC transporters (ko02010)	K05658|8.3e-51|obr:102699372|K05658 ATP-binding cassette, subfamily B (MDR/TAP), member 1 [EC:7.6.2.2] | (RefSeq) putative multidrug resistance protein	[Q]	Secondary metabolites biosynthesis, transport and catabolism	ABC transporter transmembrane region	Putative multidrug resistance protein OS=Oryza sativa subsp. japonica OX=39947 GN=Os02g0190300 PE=3 SV=1	Q	Secondary metabolites biosynthesis, transport and catabolism
TRINITY_DN78713_c0_g1	6.28	2.16	0	0	1.55	0	0	3.43	0	1.57	0	0	--	hypothetical protein GQ55_4G056600 [Panicum hallii var. hallii]	molecular function: catalytic activity (GO:0003824);; biological process: metabolic process (GO:0008152);; biological process: cellular process (GO:0009987);; molecular function: binding (GO:0005488);; cellular component: membrane (GO:0016020);; cellular component: membrane part (GO:0044425)	Molecular Function: protein kinase activity (GO:0004672);; Molecular Function: ATP binding (GO:0005524);; Cellular Component: integral component of membrane (GO:0016021);;	--	--	--	--	--	Probable LRR receptor-like serine/threonine-protein kinase At4g31250 OS=Arabidopsis thaliana OX=3702 GN=At4g31250 PE=1 SV=1	T	Signal transduction mechanisms
TRINITY_DN6110_c0_g1	10.28	3.07	6.18	2.39	2.93	2.08	18.59	14.72	17.88	2.47	2.7	2.53	--	Beta-amyrin 28-oxidase [Dichanthelium oligosanthes]	molecular function: catalytic activity (GO:0003824);; biological process: metabolic process (GO:0008152);; biological process: single-organism process (GO:0044699);; molecular function: binding (GO:0005488)	Molecular Function: monooxygenase activity (GO:0004497);; Molecular Function: iron ion binding (GO:0005506);; Molecular Function: oxidoreductase activity, acting on paired donors, with incorporation or reduction of molecular oxygen (GO:0016705);; Molecular Function: heme binding (GO:0020037);;	--	K20667|1.2e-73|nnu:104593852|K20667 beta-amyrin 28-monooxygenase [EC:1.14.14.126] | (RefSeq) beta-amyrin 28-oxidase-like	[QI]	--	Cytochrome P450	Taxadiene 5-alpha hydroxylase OS=Taxus cuspidata OX=99806 PE=1 SV=2	Q	Secondary metabolites biosynthesis, transport and catabolism
TRINITY_DN4286_c0_g1	6.76	6.22	7.48	10.7	12.71	10.94	9.17	11.55	8.92	11.79	12.92	12.33	--	uncharacterized protein C2845_PM08G16350 [Panicum miliaceum]	molecular function: binding (GO:0005488)	Molecular Function: phosphatidylinositol binding (GO:0035091);;	--	--	[T]	Signal transduction mechanisms	Putative zinc-RING and/or ribbon;; PX domain	--	T	Signal transduction mechanisms
TRINITY_DN70270_c0_g2	2.45	0	3.11	0.74	0.54	0.52	4.99	1.21	1.72	0	2.04	1.5	--	autophagy-related 8 [Pyrenophora seminiperda CCB06]	cellular component: cell (GO:0005623);; cellular component: cell part (GO:0044464);; biological process: metabolic process (GO:0008152);; biological process: cellular process (GO:0009987)	Cellular Component: cytoplasm (GO:0005737);; Biological Process: autophagy (GO:0006914);;	Autophagy - other (ko04136)	K08341|4.3e-57|qsu:112010294|K08341 GABA(A) receptor-associated protein | (RefSeq) autophagy-related protein 8	[Z]	Cytoskeleton	Autophagy protein Atg8 ubiquitin like;; Ubiquitin-like autophagy protein Apg12	Autophagy-related protein 8 OS=Phytophthora infestans OX=4787 GN=ATG8 PE=3 SV=1	Z	Cytoskeleton
TRINITY_DN4234_c4_g2	11.88	14.11	11.34	5.75	1.73	5.96	11.01	7.58	17.58	8.22	8.5	10.73	--	--	--	--	--	--	--	--	--	--	--	--
TRINITY_DN28832_c0_g1	4.7	10.54	5.4	12.77	11.82	11.94	7.55	12.01	10.04	10.95	10.67	11.41	LOC101778630	methyltransferase-like protein 23 [Setaria italica]	molecular function: catalytic activity (GO:0003824);; biological process: metabolic process (GO:0008152)	Molecular Function: methyltransferase activity (GO:0008168);; Biological Process: methylation (GO:0032259);;	--	--	--	--	Lysine methyltransferase	--	S	Function unknown
TRINITY_DN14706_c0_g1	0	0	0	0	0	0.29	0	0.66	0.45	0.15	0.78	0	--	hypothetical protein GQ55_8G036400 [Panicum hallii var. hallii]	--	--	--	--	--	--	Fantastic Four meristem regulator	--	S	Function unknown
TRINITY_DN33087_c1_g1	0	0	0	0	0	0	0	0	0	0	0	0	--	--	--	--	--	--	--	--	--	--	--	--
TRINITY_DN43706_c0_g1	0	0	0	0	0	0	0	23.48	0	0	0	12.93	LOC101752480	xyloglucan endotransglycosylase/hydrolase protein 8 [Setaria italica]	molecular function: catalytic activity (GO:0003824);; cellular component: cell (GO:0005623);; cellular component: cell part (GO:0044464);; biological process: metabolic process (GO:0008152);; biological process: cellular process (GO:0009987);; biological process: cellular component organization or biogenesis (GO:0071840);; cellular component: extracellular region (GO:0005576)	Molecular Function: hydrolase activity, hydrolyzing O-glycosyl compounds (GO:0004553);; Cellular Component: cell wall (GO:0005618);; Biological Process: xyloglucan metabolic process (GO:0010411);; Molecular Function: xyloglucan:xyloglucosyl transferase activity (GO:0016762);; Biological Process: cell wall biogenesis (GO:0042546);; Cellular Component: apoplast (GO:0048046);; Biological Process: ce…	--	K08235|1.5e-15|sita:101752480|K08235 xyloglucan:xyloglucosyl transferase [EC:2.4.1.207] | (RefSeq) xyloglucan endotransglycosylase/hydrolase protein 8	--	--	--	--	G	Carbohydrate transport and metabolism
TRINITY_DN3627_c0_g1	0.07	0	0.23	0	0.09	0	0.16	0.99	0.44	0	0	0	--	--	--	--	--	--	--	--	--	--	--	--
TRINITY_DN41213_c0_g2	0	0	0	43.87	0	0	0	0	0	0	0	0	--	--	--	--	--	--	--	--	--	--	--	--
TRINITY_DN24859_c1_g1	0	0	0	0	0	0	0	0	0	0	0	0	--	hypothetical protein GQ55_2G364800 [Panicum hallii var. hallii]	molecular function: catalytic activity (GO:0003824)	Molecular Function: UDP-glycosyltransferase activity (GO:0008194);;	Zeatin biosynthesis (ko00908)	K23452|8.7e-10|bna:106434206|K23452 UDP-glucosyltransferase 85A [EC:2.4.1.-] | (RefSeq) UDP-glycosyltransferase 85A5-like	[GC]	--	--	UDP-glycosyltransferase 85A5 OS=Arabidopsis thaliana OX=3702 GN=UGT85A5 PE=2 SV=1	--	--
TRINITY_DN4228_c1_g1	1.91	2.3	3.52	3.44	2.88	4.3	2.3	5.19	2.66	5.24	4.68	3.88	--	phosphatidylinositol N-acetylglucosaminyltransferase subunit P-like [Panicum miliaceum]	cellular component: membrane (GO:0016020);; cellular component: membrane part (GO:0044425);; molecular function: catalytic activity (GO:0003824)	Cellular Component: integral component of membrane (GO:0016021);; Molecular Function: transferase activity, transferring glycosyl groups (GO:0016757);;	Glycosylphosphatidylinositol (GPI)-anchor biosynthesis (ko00563)	K03861|5.8e-73|sita:101764551|K03861 phosphatidylinositol N-acetylglucosaminyltransferase subunit P | (RefSeq) phosphatidylinositol N-acetylglucosaminyltransferase subunit P	[S]	Function unknown	PIG-P	Phosphatidylinositol N-acetylglucosaminyltransferase subunit P OS=Arabidopsis thaliana OX=3702 GN=At1g61280 PE=2 SV=1	S	Function unknown
TRINITY_DN213193_c0_g1	0	0	0	0	0	0	10.03	0	0	0	0	0	--	--	--	--	--	--	--	--	--	--	--	--
TRINITY_DN224_c1_g2	18.44	22.05	10.84	21.14	18.39	27.86	15.35	8.88	12.79	26.05	22.53	27.62	--	--	--	--	--	--	--	--	--	--	--	--
TRINITY_DN169423_c0_g1	0	0	20.33	0	1.27	0	0	0	0	0	0	0	--	hypothetical protein CDL15_Pgr006256 [Punica granatum]	--	--	--	K06630|5.4e-41|pop:7455951|K06630 14-3-3 protein epsilon | (RefSeq) 14-3-3-like protein D isoform X1	[O]	Posttranslational modification, protein turnover, chaperones	14-3-3 protein	14-3-3-like protein GF14 epsilon OS=Arabidopsis thaliana OX=3702 GN=GRF10 PE=1 SV=1	O	Posttranslational modification, protein turnover, chaperones
TRINITY_DN42672_c0_g1	0	0	0	0	0	0	0	0	0	0	3.96	4.61	--	--	--	--	--	--	--	--	--	--	--	--
TRINITY_DN3508_c2_g1	0.8	0.81	0	0.71	0	0	2.07	0	0	1.31	0	0	--	hypothetical protein EJB05_08494 [Eragrostis curvula]	--	--	--	--	--	--	--	--	K	Transcription
TRINITY_DN32871_c0_g2	0	0	0	0	0	0	0	0	0	0	0	0	--	probable splicing factor PRP8 (U5 snRNP) [Serendipita indica DSM 11827]	biological process: metabolic process (GO:0008152);; biological process: cellular process (GO:0009987);; cellular component: cell (GO:0005623);; cellular component: macromolecular complex (GO:0032991);; cellular component: organelle (GO:0043226);; cellular component: organelle part (GO:0044422);; cellular component: cell part (GO:0044464);; molecular function: binding (GO:0005488)	Biological Process: mRNA splicing, via spliceosome (GO:0000398);; Cellular Component: spliceosomal complex (GO:0005681);; Molecular Function: U6 snRNA binding (GO:0017070);; Molecular Function: U5 snRNA binding (GO:0030623);;	Spliceosome (ko03040)	K12856|6.8e-56|ath:AT1G80070|K12856 pre-mRNA-processing factor 8 | (RefSeq) SUS2; Pre-mRNA-processing-splicing factor	[A]	RNA processing and modification	PROCT (NUC072) domain;; JAB1/Mov34/MPN/PAD-1 ubiquitin protease	Pre-mRNA-processing-splicing factor 8A OS=Arabidopsis thaliana OX=3702 GN=PRP8A PE=1 SV=1	A	RNA processing and modification
TRINITY_DN56280_c0_g1	0.87	0.24	1.2	1.8	1.66	1.77	1.53	1.33	1.33	1.75	2.33	1.63	LOC117837690	probable serine protease EDA2 [Setaria viridis]	cellular component: cell (GO:0005623);; cellular component: organelle (GO:0043226);; cellular component: cell part (GO:0044464);; biological process: metabolic process (GO:0008152);; molecular function: catalytic activity (GO:0003824)	Cellular Component: vacuole (GO:0005773);; Biological Process: proteolysis (GO:0006508);; Molecular Function: serine-type peptidase activity (GO:0008236);; Molecular Function: dipeptidyl-peptidase activity (GO:0008239);;	--	--	[OR]	--	Serine carboxypeptidase S28	Probable serine protease EDA2 OS=Arabidopsis thaliana OX=3702 GN=EDA2 PE=2 SV=2	O	Posttranslational modification, protein turnover, chaperones
TRINITY_DN35400_c0_g2	0	0	0	0	0	0	0	0	0	0	0	0	--	--	--	--	--	--	--	--	--	--	--	--
TRINITY_DN161978_c0_g1	4.24	0	4.67	0.23	0.57	0.42	7.16	0.56	3.87	0.03	0.99	0.29	--	peptide chain release factor eRF/aRF subunit 1 [Lentithecium fluviatile CBS 122367]	molecular function: binding (GO:0005488);; biological process: metabolic process (GO:0008152);; biological process: cellular process (GO:0009987);; biological process: single-organism process (GO:0044699);; biological process: cellular component organization or biogenesis (GO:0071840)	Molecular Function: translation release factor activity (GO:0003747);;	mRNA surveillance pathway (ko03015)	K03265|3.8e-229|qsu:112001339|K03265 peptide chain release factor subunit 1 | (RefSeq) eukaryotic peptide chain release factor subunit 1	[J]	Translation, ribosomal structure and biogenesis	eRF1 domain 2;; eRF1 domain 3;; eRF1 domain 1;; Bacterial archaeo-eukaryotic release factor family 10;; Actinobacteria/chloroflexi VLRF1 release factor	Eukaryotic peptide chain release factor subunit 1-3 OS=Arabidopsis thaliana OX=3702 GN=ERF1-3 PE=1 SV=1	J	Translation, ribosomal structure and biogenesis
TRINITY_DN198543_c0_g1	0	0	0	0	0	0	0	0	0	0	0	0	--	--	molecular function: catalytic activity (GO:0003824);; biological process: metabolic process (GO:0008152)	Molecular Function: mannose-1-phosphate guanylyltransferase (GDP) activity (GO:0008928);; Biological Process: biosynthetic process (GO:0009058);;	Fructose and mannose metabolism (ko00051);; Amino sugar and nucleotide sugar metabolism (ko00520)	K00966|6.6e-07|ath:AT2G39770|K00966 mannose-1-phosphate guanylyltransferase [EC:2.7.7.13] | (RefSeq) CYT1; Glucose-1-phosphate adenylyltransferase family protein	[M]	Cell wall/membrane/envelope biogenesis	--	Mannose-1-phosphate guanylyltransferase 1 OS=Arabidopsis thaliana OX=3702 GN=CYT1 PE=1 SV=1	--	--
TRINITY_DN92336_c0_g1	0	0	0	0	0	0	0	0	0	0	0	0	LOC101778983	anthocyanin 5-aromatic acyltransferase [Setaria italica]	molecular function: catalytic activity (GO:0003824)	Molecular Function: transferase activity, transferring acyl groups other than amino-acyl groups (GO:0016747);;	Isoflavonoid biosynthesis (ko00943);; Flavone and flavonol biosynthesis (ko00944)	K13264|9.3e-12|lang:109354735|K13264 isoflavone 7-O-glucoside-6''-O-malonyltransferase [EC:2.3.1.115] | (RefSeq) phenolic glucoside malonyltransferase 1-like	--	--	Transferase family	Malonyl-coenzyme:anthocyanin 5-O-glucoside-6'''-O-malonyltransferase OS=Salvia splendens OX=180675 GN=5MAT1 PE=1 SV=1	S	Function unknown
TRINITY_DN6746_c1_g1	42.68	4.12	24.96	7.15	4.2	5.89	2.16	1.92	3.05	4.73	5.8	4.19	LOC117859105	NADP-dependent malic enzyme-like [Setaria viridis]	molecular function: catalytic activity (GO:0003824);; biological process: metabolic process (GO:0008152);; biological process: single-organism process (GO:0044699);; molecular function: binding (GO:0005488)	Molecular Function: malate dehydrogenase (decarboxylating) (NAD+) activity (GO:0004471);; Molecular Function: metal ion binding (GO:0046872);; Molecular Function: NAD binding (GO:0051287);;	Pyruvate metabolism (ko00620);; Carbon fixation in photosynthetic organisms (ko00710);; Carbon metabolism (ko01200)	K00029|0.0e+00|sita:101757986|K00029 malate dehydrogenase (oxaloacetate-decarboxylating)(NADP+) [EC:1.1.1.40] | (RefSeq) NADP-dependent malic enzyme	[C]	Energy production and conversion	Malic enzyme, NAD binding domain;; Malic enzyme, N-terminal domain;; ATP-dependent protease La (LON) substrate-binding domain;; Yippee zinc-binding/DNA-binding /Mis18, centromere assembly	NADP-dependent malic enzyme OS=Phaseolus vulgaris OX=3885 GN=ME1 PE=2 SV=1	C	Energy production and conversion
TRINITY_DN8246_c0_g1	106.56	96.93	97.8	68.16	78.62	71.11	106.88	146.37	116.4	76.26	71.78	68.69	LOC101765043	uncharacterized protein LOC101765043 [Setaria italica]	molecular function: binding (GO:0005488);; cellular component: membrane (GO:0016020);; cellular component: membrane part (GO:0044425)	Molecular Function: lipid binding (GO:0008289);; Cellular Component: integral component of membrane (GO:0016021);;	--	--	[I]	Lipid transport and metabolism	--	--	I	Lipid transport and metabolism
TRINITY_DN41987_c0_g1	3.17	0	0	0	2.34	0	2.51	0	0	2.29	0	8.8	--	--	--	--	--	--	--	--	--	--	--	--
TRINITY_DN58042_c1_g1	0	0	0	0	0	0	0	0	29.46	0	0	23.42	--	unnamed protein product [Digitaria exilis]	molecular function: catalytic activity (GO:0003824);; biological process: metabolic process (GO:0008152);; biological process: cellular process (GO:0009987);; molecular function: binding (GO:0005488);; cellular component: membrane (GO:0016020);; cellular component: membrane part (GO:0044425)	Molecular Function: protein serine/threonine kinase activity (GO:0004674);; Molecular Function: ATP binding (GO:0005524);; Cellular Component: integral component of membrane (GO:0016021);;	MAPK signaling pathway - plant (ko04016);; Plant-pathogen interaction (ko04626)	K13420|1.4e-17|pper:18780828|K13420 LRR receptor-like serine/threonine-protein kinase FLS2 [EC:2.7.11.1] | (RefSeq) receptor kinase-like protein Xa21 isoform X1	--	--	Protein kinase domain;; Protein tyrosine and serine/threonine kinase	Putative leucine-rich repeat receptor-like serine/threonine-protein kinase At2g24130 OS=Arabidopsis thaliana OX=3702 GN=At2g24130 PE=3 SV=1	T	Signal transduction mechanisms
TRINITY_DN210553_c0_g1	0	0	0	0	0	0	0	0	0	0	0	0	--	--	--	--	--	--	--	--	--	--	--	--
TRINITY_DN33914_c0_g1	0	0	22.01	0	0	0	0	0	0	0	0	0	--	--	molecular function: catalytic activity (GO:0003824)	Molecular Function: hydrolase activity (GO:0016787);;	Alanine, aspartate and glutamate metabolism (ko00250);; Cyanoamino acid metabolism (ko00460)	K13051|1.8e-06|sbi:8079595|K13051 L-asparaginase / beta-aspartyl-peptidase [EC:3.5.1.1 3.4.19.5] | (RefSeq) probable isoaspartyl peptidase/L-asparaginase 2	--	--	--	Probable isoaspartyl peptidase/L-asparaginase 2 OS=Arabidopsis thaliana OX=3702 GN=At3g16150 PE=2 SV=2	--	--
TRINITY_DN11847_c0_g1	4.27	1.07	2.65	0.61	1.26	1.21	3.87	1.06	1.06	1.38	4.79	3.12	--	hypothetical protein C2845_PM04G00340 [Panicum miliaceum]	cellular component: membrane (GO:0016020);; cellular component: membrane part (GO:0044425)	Cellular Component: integral component of membrane (GO:0016021);;	--	--	--	--	Plant protein of unknown function	--	--	--
TRINITY_DN40651_c0_g2	0	0	0	10.7	0	0	0	0	0	0	0	0	--	hypothetical protein RclHR1_02730003 [Rhizophagus clarus]	--	--	--	--	--	--	--	--	--	--
TRINITY_DN15934_c0_g1	1.88	2.52	4.51	3.6	4.68	3.82	5	3.38	1.41	4.61	5.04	6.06	LOC101782886	LOW QUALITY PROTEIN: 1-phosphatidylinositol-3-phosphate 5-kinase FAB1A-like [Setaria italica]	molecular function: catalytic activity (GO:0003824);; biological process: metabolic process (GO:0008152);; biological process: cellular process (GO:0009987);; biological process: single-organism process (GO:0044699);; molecular function: binding (GO:0005488);; cellular component: cell (GO:0005623);; cellular component: membrane (GO:0016020);; cellular component: organelle (GO:0043226);; cellular …	Molecular Function: 1-phosphatidylinositol-3-phosphate 5-kinase activity (GO:0000285);; Molecular Function: ATP binding (GO:0005524);; Cellular Component: endosome membrane (GO:0010008);; Biological Process: phosphatidylinositol phosphorylation (GO:0046854);;	Inositol phosphate metabolism (ko00562);; Phosphatidylinositol signaling system (ko04070);; Phagosome (ko04145)	K00921|8.0e-116|sita:101782886|K00921 1-phosphatidylinositol-3-phosphate 5-kinase [EC:2.7.1.150] | (RefSeq) LOW QUALITY PROTEIN: 1-phosphatidylinositol-3-phosphate 5-kinase FAB1A-like	[T]	Signal transduction mechanisms	--	1-phosphatidylinositol-3-phosphate 5-kinase FAB1A OS=Arabidopsis thaliana OX=3702 GN=FAB1A PE=2 SV=1	T	Signal transduction mechanisms
TRINITY_DN5552_c2_g1	2.47	0	0	2.05	3.65	0	1.97	0	0	0	0	6.82	LOC117864856	hypothetical protein SEVIR_7G260900v2 [Setaria viridis]	molecular function: catalytic activity (GO:0003824);; cellular component: membrane (GO:0016020);; cellular component: membrane part (GO:0044425)	Molecular Function: catalytic activity (GO:0003824);; Cellular Component: integral component of membrane (GO:0016021);;	Flavonoid biosynthesis (ko00941)	K08695|2.1e-26|sita:101758322|K08695 anthocyanidin reductase [EC:1.3.1.77] | (RefSeq) anthocyanidin reductase ((2S)-flavan-3-ol-forming) isoform X1	[V]	Defense mechanisms	NAD dependent epimerase/dehydratase family	Anthocyanidin reductase ((2S)-flavan-3-ol-forming) OS=Vitis vinifera OX=29760 GN=ANR PE=1 SV=1	V	Defense mechanisms
TRINITY_DN30752_c0_g1	0.73	1.46	0.92	2.32	2.42	4.09	6.69	4.78	3.03	15.3	8.61	5.29	--	Phosphate transporter PHO1-1 [Dichanthelium oligosanthes]	cellular component: membrane (GO:0016020);; cellular component: membrane part (GO:0044425)	Cellular Component: integral component of membrane (GO:0016021);;	--	K24195|1.7e-123|obr:102710244|K24195 xenotropic and polytropic retrovirus receptor 1 | (RefSeq) phosphate transporter PHO1-1-like	[U]	Intracellular trafficking, secretion, and vesicular transport	EXS family	Phosphate transporter PHO1-1 OS=Oryza sativa subsp. japonica OX=39947 GN=PHO1-1 PE=2 SV=2	U	Intracellular trafficking, secretion, and vesicular transport
TRINITY_DN67330_c0_g1	0	0.64	0	0.57	0	0	0	0	0	0	0	0.56	--	putative polyprotein [Zea mays]	molecular function: binding (GO:0005488);; biological process: metabolic process (GO:0008152);; biological process: cellular process (GO:0009987);; cellular component: membrane (GO:0016020);; cellular component: membrane part (GO:0044425)	Molecular Function: nucleic acid binding (GO:0003676);; Biological Process: DNA integration (GO:0015074);; Cellular Component: integral component of membrane (GO:0016021);;	--	K19027|7.9e-26|zma:103652610|K19027 zinc finger FYVE domain-containing protein 26 | (RefSeq) uncharacterized protein LOC103652610 isoform X1	--	--	--	--	E	Amino acid transport and metabolism
TRINITY_DN51244_c0_g1	0	0	4.87	0.74	0	0	1.43	0	1.61	1.36	0	0	--	LOW QUALITY PROTEIN: hypothetical protein RSAG8_06256, partial [Rhizoctonia solani AG-8 WAC10335]	cellular component: cell (GO:0005623);; cellular component: macromolecular complex (GO:0032991);; cellular component: cell part (GO:0044464);; cellular component: membrane (GO:0016020);; cellular component: membrane part (GO:0044425);; molecular function: molecular function regulator (GO:0098772);; biological process: biological regulation (GO:0065007)	Cellular Component: proteasome regulatory particle, base subcomplex (GO:0008540);; Cellular Component: integral component of membrane (GO:0016021);; Molecular Function: enzyme regulator activity (GO:0030234);; Biological Process: regulation of protein catabolic process (GO:0042176);;	Proteasome (ko03050)	K03032|5.7e-42|gmx:100790425|K03032 26S proteasome regulatory subunit N2 | (RefSeq) 26S proteasome non-ATPase regulatory subunit 1 homolog A-like	[O]	Posttranslational modification, protein turnover, chaperones	Proteasome/cyclosome repeat	26S proteasome non-ATPase regulatory subunit 1 homolog B OS=Arabidopsis thaliana OX=3702 GN=RPN2B PE=1 SV=1	O	Posttranslational modification, protein turnover, chaperones
TRINITY_DN43171_c1_g1	0	0	0	0	0	0.58	1.04	4.7	2.49	0	0	0	LOC103654534	achilleol B synthase isoform X1 [Zea mays]	molecular function: catalytic activity (GO:0003824);; cellular component: cell (GO:0005623);; cellular component: organelle (GO:0043226);; cellular component: cell part (GO:0044464);; biological process: metabolic process (GO:0008152);; biological process: cellular process (GO:0009987);; biological process: single-organism process (GO:0044699)	Molecular Function: lanosterol synthase activity (GO:0000250);; Cellular Component: lipid droplet (GO:0005811);; Biological Process: triterpenoid biosynthetic process (GO:0016104);; Molecular Function: beta-amyrin synthase activity (GO:0042300);;	Sesquiterpenoid and triterpenoid biosynthesis (ko00909)	K19011|2.7e-89|zma:103654534|K19011 achilleol B synthase [EC:5.4.99.48] | (RefSeq) achilleol B synthase isoform X5	[I]	Lipid transport and metabolism	Squalene-hopene cyclase N-terminal domain	Achilleol B synthase OS=Oryza sativa subsp. japonica OX=39947 GN=Os11g0285000 PE=1 SV=1	I	Lipid transport and metabolism
TRINITY_DN53838_c0_g1	0.19	0	1.34	0.29	0	0	2.28	0	1.32	0.17	0	0.08	--	SWI/SNF and RSC complexes subunit ssr4 OS=Schizosaccharomyces pombe (strain 972 / ATCC 24843) GN=ssr4 PE=1 SV=1 [Rhizoctonia solani AG-1 IB]	--	--	--	--	--	--	Fungal domain of unknown function (DUF1750)	--	--	--
TRINITY_DN67898_c0_g1	0	0	0	0	0	16.08	32.85	0	0	0	0	0	--	--	--	--	--	--	--	--	--	--	--	--
TRINITY_DN62004_c0_g1	11.67	15.21	5.22	3.84	1.8	8.72	18.06	3.58	13.65	10.48	3.83	4.25	LOC8078533	uncharacterized protein LOC8078533 isoform X2 [Sorghum bicolor]	biological process: biological regulation (GO:0065007);; biological process: multicellular organismal process (GO:0032501);; molecular function: catalytic activity (GO:0003824);; molecular function: binding (GO:0005488);; cellular component: cell (GO:0005623);; cellular component: cell part (GO:0044464);; cellular component: organelle (GO:0043226);; cellular component: membrane (GO:0016020);; bio…	Biological Process: regulation of receptor internalization (GO:0002090);; Biological Process: positive regulation of receptor internalization (GO:0002092);; Biological Process: system process (GO:0003008);; Molecular Function: molecular_function (GO:0003674);; Molecular Function: catalytic activity (GO:0003824);; Molecular Function: ATP binding (GO:0005524);; Cellular Component: cellular_componen…	--	--	--	--	--	--	O	Posttranslational modification, protein turnover, chaperones
TRINITY_DN130512_c0_g1	0	0	0	0	0	0	0	0	0	0	0	0	--	--	--	--	--	--	--	--	--	--	--	--
TRINITY_DN30070_c0_g1	40.02	0	0	46.11	91.47	78.64	43.07	17.59	23.84	174.31	95.24	134.25	--	unnamed protein product [Digitaria exilis]	molecular function: catalytic activity (GO:0003824);; biological process: metabolic process (GO:0008152)	Molecular Function: hydrolase activity, hydrolyzing O-glycosyl compounds (GO:0004553);; Biological Process: carbohydrate metabolic process (GO:0005975);;	--	--	--	--	--	--	G	Carbohydrate transport and metabolism
TRINITY_DN64162_c0_g2	0	0	25.64	0	0	0	0	0	0	0	0	0	--	--	--	--	--	--	--	--	--	--	--	--
TRINITY_DN79354_c0_g1	0	0	0	0	0	0	0	0	0	0	0	0	--	--	--	--	--	--	--	--	--	--	--	--
TRINITY_DN129_c2_g2	23.78	18.69	23.66	23.59	27.4	30.02	14.02	17.48	9.41	29.1	25.77	29.31	--	--	--	--	--	--	--	--	--	--	--	--
TRINITY_DN7464_c0_g2	3.74	5.95	5.87	12.93	22.21	20.18	4.62	3.58	7.58	16.22	13.64	13.32	--	--	--	--	--	--	--	--	--	--	--	--
TRINITY_DN112925_c0_g1	2.23	7.54	0.87	0.67	1.16	1.67	1.29	1.28	0	1.23	0	1.34	LOC100273485	putative serine/threonine-protein kinase [Zea mays]	molecular function: catalytic activity (GO:0003824);; biological process: metabolic process (GO:0008152);; biological process: cellular process (GO:0009987);; molecular function: binding (GO:0005488)	Molecular Function: protein kinase activity (GO:0004672);; Molecular Function: ATP binding (GO:0005524);;	Plant hormone signal transduction (ko04075)	K14500|2.1e-07|oeu:111366783|K14500 BR-signaling kinase [EC:2.7.11.1] | (RefSeq) probable serine/threonine-protein kinase At4g35230	--	--	--	Serine/threonine-protein kinase BSK1-2 OS=Oryza sativa subsp. japonica OX=39947 GN=BSK1-2 PE=2 SV=2	--	--
TRINITY_DN4842_c0_g3	134.27	122.65	120.75	153.87	155.36	160.21	123.05	121.01	123.65	175.56	162.72	165.14	LOC101773646	uncharacterized WD repeat-containing protein C2A9.03 [Setaria italica]	--	--	--	--	--	--	--	--	S	Function unknown
TRINITY_DN124813_c0_g2	0	0	0	4.21	0	0	0	0	0	3.62	0	0	LOC101773925	asparagine synthetase [glutamine-hydrolyzing] 1 [Setaria italica]	molecular function: catalytic activity (GO:0003824);; molecular function: binding (GO:0005488);; biological process: metabolic process (GO:0008152);; biological process: cellular process (GO:0009987);; biological process: single-organism process (GO:0044699)	Molecular Function: asparagine synthase (glutamine-hydrolyzing) activity (GO:0004066);; Molecular Function: ATP binding (GO:0005524);; Biological Process: asparagine biosynthetic process (GO:0006529);;	Alanine, aspartate and glutamate metabolism (ko00250);; Biosynthesis of amino acids (ko01230)	K01953|9.7e-09|sita:101773925|K01953 asparagine synthase (glutamine-hydrolysing) [EC:6.3.5.4] | (RefSeq) asparagine synthetase [glutamine-hydrolyzing] 1	[E]	Amino acid transport and metabolism	--	Asparagine synthetase [glutamine-hydrolyzing] 1 OS=Oryza sativa subsp. japonica OX=39947 GN=Os03g0291500 PE=2 SV=1	E	Amino acid transport and metabolism
TRINITY_DN16717_c0_g1	0	3.29	0	0	0	7.93	4.53	0	2.1	1.73	5.64	1.96	--	hypothetical protein GQ55_1G213900 [Panicum hallii var. hallii]	--	--	--	--	--	--	--	--	--	--
TRINITY_DN21967_c0_g1	0	0	0	0	0	0	0	0	0	0	0	0	XTH24	xyloglucan endotransglucosylase/hydrolase 24 [Arabidopsis thaliana]	molecular function: catalytic activity (GO:0003824);; cellular component: cell (GO:0005623);; cellular component: cell part (GO:0044464);; biological process: metabolic process (GO:0008152);; biological process: cellular process (GO:0009987);; biological process: cellular component organization or biogenesis (GO:0071840);; cellular component: extracellular region (GO:0005576)	Molecular Function: hydrolase activity, hydrolyzing O-glycosyl compounds (GO:0004553);; Cellular Component: cell wall (GO:0005618);; Biological Process: xyloglucan metabolic process (GO:0010411);; Molecular Function: xyloglucan:xyloglucosyl transferase activity (GO:0016762);; Biological Process: cell wall biogenesis (GO:0042546);; Cellular Component: apoplast (GO:0048046);; Biological Process: ce…	--	K08235|7.5e-160|ath:AT4G30270|K08235 xyloglucan:xyloglucosyl transferase [EC:2.4.1.207] | (RefSeq) XTH24; xyloglucan endotransglucosylase/hydrolase 24	--	--	Glycosyl hydrolases family 16;; Xyloglucan endo-transglycosylase (XET) C-terminus	Xyloglucan endotransglucosylase/hydrolase protein 24 OS=Arabidopsis thaliana OX=3702 GN=XTH24 PE=1 SV=2	G	Carbohydrate transport and metabolism
TRINITY_DN119829_c0_g1	0	0	0	0	0	0	0	0	0	0	0	0	--	--	--	--	--	--	--	--	--	--	--	--
TRINITY_DN7972_c0_g1	1.85	0.94	0.73	1.55	1.28	1.58	1.78	0.84	1.51	1.89	1.56	29.17	LOC101781319	GDP-mannose transporter GONST1 [Setaria italica]	cellular component: membrane (GO:0016020);; cellular component: membrane part (GO:0044425)	Cellular Component: integral component of membrane (GO:0016021);;	--	K15356|8.0e-88|sita:101781319|K15356 GDP-mannose transporter | (RefSeq) GDP-mannose transporter GONST1	[GOU]	--	Thylakoid soluble phosphoprotein TSP9	GDP-mannose transporter GONST2 OS=Arabidopsis thaliana OX=3702 GN=GONST2 PE=2 SV=1	--	--
TRINITY_DN20945_c0_g1	0	0	0	0	0	0	0	0	0	0.48	0.52	0	--	hypothetical protein SETIT_2G340000v2 [Setaria italica]	molecular function: catalytic activity (GO:0003824);; biological process: metabolic process (GO:0008152)	Molecular Function: aspartic-type endopeptidase activity (GO:0004190);;	--	K22683|5.9e-16|psom:113281987|K22683 aspartyl protease family protein [EC:3.4.23.-] | (RefSeq) protein ASPARTIC PROTEASE IN GUARD CELL 1-like	[O]	Posttranslational modification, protein turnover, chaperones	Xylanase inhibitor C-terminal	Aspartic proteinase nepenthesin-1 OS=Nepenthes gracilis OX=150966 GN=nep1 PE=1 SV=1	O	Posttranslational modification, protein turnover, chaperones
TRINITY_DN23813_c0_g1	0.08	0	6.57	0.2	0.28	0.33	0.25	0	0.04	0	0	0	--	glycoside hydrolase family 128 protein [Karstenula rhodostoma CBS 690.94]	--	--	--	--	--	--	Glycosyl hydrolase catalytic core	--	--	--
TRINITY_DN71922_c0_g3	10.76	13.85	12.18	16.94	14.76	18.33	20.66	14.9	14.44	18.61	20.31	23.58	--	hypothetical protein C2845_PM05G31180 [Panicum miliaceum]	cellular component: cell (GO:0005623);; cellular component: cell part (GO:0044464);; biological process: metabolic process (GO:0008152);; biological process: cellular process (GO:0009987);; biological process: single-organism process (GO:0044699);; molecular function: catalytic activity (GO:0003824)	Cellular Component: cytoplasm (GO:0005737);; Biological Process: cysteine biosynthetic process from serine (GO:0006535);; Molecular Function: serine O-acetyltransferase activity (GO:0009001);;	Cysteine and methionine metabolism (ko00270);; Sulfur metabolism (ko00920);; Carbon metabolism (ko01200);; Biosynthesis of amino acids (ko01230)	K00640|2.0e-148|sita:101781850|K00640 serine O-acetyltransferase [EC:2.3.1.30] | (RefSeq) probable serine acetyltransferase 5	[E]	Amino acid transport and metabolism	Serine acetyltransferase, N-terminal;; Bacterial transferase hexapeptide (six repeats)	Probable serine acetyltransferase 5 OS=Oryza sativa subsp. japonica OX=39947 GN=SAT5 PE=2 SV=2	E	Amino acid transport and metabolism
TRINITY_DN83688_c0_g1	19.18	0	0	0	0	0	0	0	0	0	0	0	--	unnamed protein product [Digitaria exilis]	molecular function: binding (GO:0005488)	Molecular Function: metal ion binding (GO:0046872);;	--	K16275|4.0e-07|aof:109846560|K16275 E3 ubiquitin-protein ligase BAH [EC:2.3.2.27] | (RefSeq) probable E3 ubiquitin-protein ligase BAH1-like 1 isoform X1	--	--	--	Probable E3 ubiquitin-protein ligase BAH1-like 1 OS=Oryza sativa subsp. indica OX=39946 GN=OsI_27296 PE=3 SV=1	--	--
TRINITY_DN15704_c0_g1	0.11	0	0.12	0.77	0.87	0.83	0	0.43	0.76	0.78	0.32	1.24	--	--	--	--	--	--	--	--	--	--	--	--
TRINITY_DN11396_c0_g1	3.31	4.98	5.65	16.25	20.95	18.91	8.97	19.82	13.82	25.44	25.6	24.62	LOC117836885	SPX domain-containing protein 4 [Setaria viridis]	biological process: cellular process (GO:0009987);; biological process: response to stimulus (GO:0050896)	Biological Process: cellular response to phosphate starvation (GO:0016036);;	--	--	[P]	Inorganic ion transport and metabolism	SPX domain	SPX domain-containing protein 4 OS=Oryza sativa subsp. indica OX=39946 GN=SPX4 PE=4 SV=1	P	Inorganic ion transport and metabolism
TRINITY_DN15941_c0_g1	0.54	0.66	1.39	0.68	0.44	1.04	1.03	1.16	3.28	0.93	1.5	1.11	--	--	--	--	--	--	--	--	--	--	--	--
TRINITY_DN41093_c0_g1	1.99	2.56	0.57	0.92	0.8	0.77	3.65	20.06	3.39	0	0	0.45	--	--	--	--	--	--	--	--	--	--	--	--
TRINITY_DN46822_c0_g1	0	0	0	0	0	0	0	0	0	0	0	0	--	--	--	--	--	--	--	--	--	--	--	--
TRINITY_DN196608_c0_g2	0	0	0	0	0	0	0	0	0	0	0	0	--	--	--	--	--	--	--	--	--	--	--	--
TRINITY_DN9973_c1_g1	1.43	0.73	0	0.64	4.46	5.38	0	6.17	4.68	1.78	1.92	0.64	--	--	--	--	--	--	--	--	--	--	--	--
TRINITY_DN9719_c0_g1	4.39	4.32	4.1	5.9	6.2	6.78	6.75	91.03	53.12	15.26	6.97	10.36	LOC101781059	beta-glucosidase 7 isoform X1 [Setaria italica]	biological process: metabolic process (GO:0008152);; molecular function: catalytic activity (GO:0003824)	Biological Process: carbohydrate metabolic process (GO:0005975);; Molecular Function: beta-glucosidase activity (GO:0008422);;	Cyanoamino acid metabolism (ko00460);; Starch and sucrose metabolism (ko00500);; Phenylpropanoid biosynthesis (ko00940)	K05350|2.2e-290|sita:101781059|K05350 beta-glucosidase [EC:3.2.1.21] | (RefSeq) beta-glucosidase 7 isoform X1	[G]	Carbohydrate transport and metabolism	Glycosyl hydrolase family 1	Beta-glucosidase 7 OS=Oryza sativa subsp. japonica OX=39947 GN=BGLU7 PE=1 SV=1	G	Carbohydrate transport and metabolism
TRINITY_DN4804_c0_g3	12.88	7.81	10.62	5.25	4.36	3.02	7.28	3.23	3.38	5.26	5.17	6.59	--	hypothetical protein C2845_PM07G17430 [Panicum miliaceum]	molecular function: nucleic acid binding transcription factor activity (GO:0001071);; biological process: biological regulation (GO:0065007);; cellular component: cell (GO:0005623);; cellular component: organelle (GO:0043226);; cellular component: cell part (GO:0044464);; molecular function: binding (GO:0005488)	Molecular Function: DNA-binding transcription factor activity (GO:0003700);; Cellular Component: nucleus (GO:0005634);; Molecular Function: sequence-specific DNA binding (GO:0043565);;	--	--	--	--	--	--	K	Transcription
TRINITY_DN32473_c2_g1	0	10.5	0	7.13	20.48	6.88	0	0	0	0	0	0	--	unnamed protein product [Digitaria exilis]	molecular function: catalytic activity (GO:0003824);; biological process: metabolic process (GO:0008152);; biological process: cellular process (GO:0009987);; molecular function: binding (GO:0005488)	Molecular Function: protein kinase activity (GO:0004672);; Molecular Function: ATP binding (GO:0005524);;	--	K17609|1.3e-33|cic:CICLE_v10010213mg|K17609 nucleoredoxin [EC:1.8.1.8] | (RefSeq) hypothetical protein	--	--	Protein tyrosine and serine/threonine kinase	U-box domain-containing protein 35 OS=Arabidopsis thaliana OX=3702 GN=PUB35 PE=2 SV=2	T	Signal transduction mechanisms
TRINITY_DN38691_c0_g3	0	0	0	0	0	0	0	14.78	0	0	0	0	--	--	--	--	--	--	--	--	--	--	--	--
TRINITY_DN91729_c0_g1	0	0	0	0	0	0	0	0	0	0	0	0	M409DRAFT_28376	uncharacterized protein M409DRAFT_28376 [Zasmidium cellare ATCC 36951]	--	--	--	--	--	--	Glucose-repressible protein Grg1	--	--	--
TRINITY_DN78334_c0_g1	10.79	0	15.68	16.77	4.83	10.15	18.12	2.68	6.72	0	10.67	3.95	--	hypothetical protein GQ55_2G077100 [Panicum hallii var. hallii]	--	--	Benzoxazinoid biosynthesis (ko00402)	K13227|3.2e-21|ats:109736907|K13227 UDP-glucosyltransferase BX8/BX9 [EC:2.4.1.202] | (RefSeq) LOC109736907; DIMBOA UDP-glucosyltransferase BX9-like	[GC]	--	--	UDP-glycosyltransferase 76C2 OS=Arabidopsis thaliana OX=3702 GN=UGT76C2 PE=1 SV=1	--	--
TRINITY_DN29073_c0_g1	23.83	0	0	0	0	0	0	0	0	0	0	0	--	--	--	--	--	--	--	--	--	--	--	--
TRINITY_DN166466_c1_g1	0	0	0	0	0	0	0	5.25	0	0	0	0	--	ARM repeat-containing protein [Stagonospora sp. SRC1lsM3a]	molecular function: binding (GO:0005488);; molecular function: catalytic activity (GO:0003824)	Molecular Function: ATP binding (GO:0005524);; Molecular Function: ATPase activity (GO:0016887);;	--	K03235|1.8e-31|qsu:112037012|K03235 elongation factor 3 | (RefSeq) elongation factor 3-like	[EJ]	--	ABC transporter	ABC transporter F family member 4 OS=Arabidopsis thaliana OX=3702 GN=ABCF4 PE=2 SV=1	--	--
TRINITY_DN204838_c0_g1	0	0	0	0	0	0	0	0	0	0	0	0	nad3	NADH dehydrogenase subunit 3 [Oltmannsiellopsis viridis]	molecular function: catalytic activity (GO:0003824);; biological process: metabolic process (GO:0008152);; biological process: single-organism process (GO:0044699);; cellular component: membrane (GO:0016020);; cellular component: membrane part (GO:0044425);; cellular component: cell (GO:0005623);; cellular component: organelle (GO:0043226);; cellular component: organelle part (GO:0044422);; cellu…	Molecular Function: NADH dehydrogenase (ubiquinone) activity (GO:0008137);; Cellular Component: integral component of membrane (GO:0016021);; Cellular Component: mitochondrial membrane (GO:0031966);; Cellular Component: respirasome (GO:0070469);;	Oxidative phosphorylation (ko00190)	K03880|3.8e-07|cvr:OJ20_p21|K03880 NADH-ubiquinone oxidoreductase chain 3 [EC:7.1.1.2] | (RefSeq) nad3; NADH dehydrogenase subunit 3	[C]	Energy production and conversion	NADH-ubiquinone/plastoquinone oxidoreductase, chain 3	NADH-ubiquinone oxidoreductase chain 3 OS=Porphyra purpurea OX=2787 GN=NAD3 PE=3 SV=1	--	--
TRINITY_DN19238_c0_g1	0	0	0	0	0	0	0	0	1.67	0	0	0	--	--	--	--	--	--	--	--	--	--	--	--
TRINITY_DN8554_c2_g2	0	0	0	0	0	0	0	0	0	0	0	0	--	--	--	--	--	--	--	--	--	--	--	--
TRINITY_DN24245_c0_g1	16.25	10.5	14.53	10.21	13.55	5.83	9.78	6.66	0	1.53	15.27	3.73	--	uncharacterized protein C2845_PM13G12310 [Panicum miliaceum]	--	--	--	--	--	--	--	--	S	Function unknown
TRINITY_DN102113_c0_g1	0	0	0	0	0	0	0	0	0	0	0	0	--	unnamed protein product [Digitaria exilis]	molecular function: binding (GO:0005488)	Molecular Function: nucleic acid binding (GO:0003676);;	Ribosome biogenesis in eukaryotes (ko03008)	K14570|2.0e-22|sita:101762527|K14570 RNA exonuclease 1 [EC:3.1.-.-] | (RefSeq) small RNA degrading nuclease 1	--	--	--	--	L	Replication, recombination and repair
TRINITY_DN24184_c0_g1	0	0	0	0	0	0	21.99	0	0	0	0	0	LOC107845386	PREDICTED: trafficking protein particle complex subunit 3-like isoform X1 [Capsicum annuum]	cellular component: cell (GO:0005623);; cellular component: organelle (GO:0043226);; cellular component: cell part (GO:0044464);; cellular component: macromolecular complex (GO:0032991);; biological process: localization (GO:0051179)	Cellular Component: endoplasmic reticulum (GO:0005783);; Cellular Component: Golgi apparatus (GO:0005794);; Cellular Component: TRAPP complex (GO:0030008);; Biological Process: Golgi vesicle transport (GO:0048193);;	--	K20302|5.4e-14|cann:107845386|K20302 trafficking protein particle complex subunit 3 | (RefSeq) trafficking protein particle complex subunit 3-like	[U]	Intracellular trafficking, secretion, and vesicular transport	--	--	U	Intracellular trafficking, secretion, and vesicular transport
TRINITY_DN129583_c0_g1	0	0	0	0	0	0	0	0	0	5.87	0	0	--	--	--	--	--	--	--	--	--	--	--	--
TRINITY_DN77062_c0_g1	2.24	0	2.25	0	0.04	0	0.46	0	0.05	0.04	0	0	--	putative WD repeat-containing protein C17D11,16 OS=Schizosaccharomyces pombe (strain 972 / ATCC 24843) GN=SPBC1711.16 PE=1 SV=1 [Rhizoctonia solani AG-1 IB]	biological process: biological regulation (GO:0065007);; molecular function: catalytic activity (GO:0003824);; molecular function: binding (GO:0005488);; cellular component: cell (GO:0005623);; cellular component: cell part (GO:0044464);; cellular component: organelle (GO:0043226);; cellular component: membrane-enclosed lumen (GO:0031974);; cellular component: organelle part (GO:0044422);; biolog…	Biological Process: regulation of protein phosphorylation (GO:0001932);; Biological Process: negative regulation of protein phosphorylation (GO:0001933);; Molecular Function: molecular_function (GO:0003674);; Molecular Function: uroporphyrinogen decarboxylase activity (GO:0004853);; Molecular Function: binding (GO:0005488);; Molecular Function: protein binding (GO:0005515);; Cellular Component: c…	--	K14791|1.6e-84|qsu:112006774|K14791 periodic tryptophan protein 1 | (RefSeq) uncharacterized WD repeat-containing protein C17D11.16-like	[S]	Function unknown	WD domain, G-beta repeat;; Anaphase-promoting complex subunit 4 WD40 domain	--	S	Function unknown
TRINITY_DN139130_c0_g1	2.33	0	2.67	0	0	0	1.72	0	1.36	1.19	0	0	--	hypothetical protein RSOLAG22IIIB_01868 [Rhizoctonia solani]	--	--	--	--	--	--	Stress responsive A/B Barrel Domain	--	--	--
TRINITY_DN13024_c0_g1	10.2	0	0	7.94	7.65	23.21	48.72	0	46.03	0	8.08	9.66	--	--	--	--	--	--	--	--	--	--	--	--
TRINITY_DN55627_c1_g1	0	0	0	0	9.28	0	0	0	0	0	0	0	--	--	--	--	--	--	--	--	--	--	--	--
TRINITY_DN30351_c0_g1	2.88	0	5.19	0.22	0.46	0.27	3.16	0.02	1.49	0.78	0.09	0.49	--	Biotin carboxylase [Ceratobasidium theobromae]	molecular function: catalytic activity (GO:0003824);; molecular function: binding (GO:0005488);; biological process: metabolic process (GO:0008152);; biological process: cellular process (GO:0009987);; biological process: single-organism process (GO:0044699)	Molecular Function: acetyl-CoA carboxylase activity (GO:0003989);; Molecular Function: ATP binding (GO:0005524);; Biological Process: fatty acid biosynthetic process (GO:0006633);; Molecular Function: metal ion binding (GO:0046872);;	Fatty acid biosynthesis (ko00061);; Pyruvate metabolism (ko00620);; Propanoate metabolism (ko00640);; Fatty acid metabolism (ko01212)	K11262|0.0e+00|bna:106349745|K11262 acetyl-CoA carboxylase / biotin carboxylase 1 [EC:6.4.1.2 6.3.4.14 2.1.3.15] | (RefSeq) acetyl-CoA carboxylase 1	[I]	Lipid transport and metabolism	Acetyl-CoA carboxylase, central region;; Carboxyl transferase domain;; Carbamoyl-phosphate synthase L chain, ATP binding domain;; Biotin carboxylase, N-terminal domain;; Biotin carboxylase C-terminal domain;; Biotin-requiring enzyme	Acetyl-CoA carboxylase 1 OS=Arabidopsis thaliana OX=3702 GN=ACC1 PE=1 SV=1	I	Lipid transport and metabolism
TRINITY_DN13402_c0_g1	2.26	3.36	2.34	3.3	2.3	3.89	2.12	2.45	2.74	4.3	3.47	3.27	--	hypothetical protein GQ55_2G204100 [Panicum hallii var. hallii]	--	--	Fatty acid biosynthesis (ko00061);; Fatty acid metabolism (ko01212)	K10781|1.7e-08|lsv:111890372|K10781 fatty acyl-ACP thioesterase B [EC:3.1.2.14 3.1.2.21] | (RefSeq) palmitoyl-acyl carrier protein thioesterase, chloroplastic-like	--	--	--	--	--	--
TRINITY_DN8121_c0_g1	0	3.79	4.25	5.76	0	0	5.61	2.91	0	0	0	3.29	--	hypothetical protein BAE44_0004262 [Dichanthelium oligosanthes]	cellular component: cell (GO:0005623);; cellular component: membrane (GO:0016020);; cellular component: organelle (GO:0043226);; cellular component: organelle part (GO:0044422);; cellular component: membrane part (GO:0044425);; cellular component: cell part (GO:0044464);; biological process: metabolic process (GO:0008152);; biological process: cellular process (GO:0009987);; biological process: s…	Cellular Component: endoplasmic reticulum membrane (GO:0005789);; Biological Process: GPI anchor biosynthetic process (GO:0006506);; Cellular Component: integral component of membrane (GO:0016021);;	Glycosylphosphatidylinositol (GPI)-anchor biosynthesis (ko00563)	K07541|2.8e-46|sita:101753093|K07541 GPI mannosyltransferase 1 subunit X | (RefSeq) phosphatidylinositol-glycan biosynthesis class X protein isoform X1	--	--	PIG-X / PBN1	--	S	Function unknown
TRINITY_DN8459_c0_g1	27.71	27.79	26.15	46.21	49.9	47.45	30.1	33.37	27.59	42.83	53.47	53.84	LOC101772021	oxidation resistance protein 1 [Setaria italica]	--	--	--	--	[L]	Replication, recombination and repair	TLD;; TLD	--	L	Replication, recombination and repair
TRINITY_DN10255_c3_g1	0	0	0	0.62	0	0	0	0	2.84	0	0	0	--	--	--	--	--	--	--	--	--	--	--	--
TRINITY_DN11565_c0_g1	12.88	15.72	1.52	6.66	2.91	1.87	7.44	5.35	1.26	3.05	6.64	2.34	--	ethylene-responsive transcription factor ABI4-like [Panicum miliaceum]	molecular function: binding (GO:0005488);; molecular function: nucleic acid binding transcription factor activity (GO:0001071);; biological process: biological regulation (GO:0065007);; cellular component: cell (GO:0005623);; cellular component: organelle (GO:0043226);; cellular component: cell part (GO:0044464)	Molecular Function: DNA binding (GO:0003677);; Molecular Function: DNA-binding transcription factor activity (GO:0003700);; Cellular Component: nucleus (GO:0005634);;	--	--	--	--	--	--	--	--
TRINITY_DN16708_c0_g1	1.7	5.26	4.36	3.58	1.04	0.67	1.59	1.54	0.83	1.09	3.16	0.76	--	--	--	--	--	--	--	--	--	--	--	--
TRINITY_DN39_c0_g1	0	1.56	0	3.91	5.72	2.21	1.25	3.79	129.14	5.94	5.2	0	--	--	--	--	--	--	--	--	--	--	--	--
TRINITY_DN6992_c0_g1	118.43	143.68	125.04	174.27	171.86	178.63	140.19	154.45	149.27	191.89	195.51	183.08	LOC117833483	oligouridylate-binding protein 1B-like [Setaria viridis]	molecular function: binding (GO:0005488)	Molecular Function: RNA binding (GO:0003723);;	--	K13201|3.8e-204|sita:101771443|K13201 nucleolysin TIA-1/TIAR | (RefSeq) oligouridylate-binding protein 1B	[R]	General function prediction only	RNA recognition motif. (a.k.a. RRM, RBD, or RNP domain)	Oligouridylate-binding protein 1B OS=Arabidopsis thaliana OX=3702 GN=UBP1B PE=1 SV=1	A	RNA processing and modification
TRINITY_DN118530_c0_g1	4.7	0	0	0	0	0	0	0	0	0	0	0	LOC117843770	hypothetical protein SEVIR_2G186600v2 [Setaria viridis]	molecular function: catalytic activity (GO:0003824);; molecular function: transporter activity (GO:0005215);; biological process: localization (GO:0051179);; molecular function: binding (GO:0005488);; cellular component: cell (GO:0005623);; cellular component: membrane (GO:0016020);; cellular component: cell part (GO:0044464);; cellular component: membrane part (GO:0044425)	Molecular Function: molecular_function (GO:0003674);; Molecular Function: catalytic activity (GO:0003824);; Molecular Function: transporter activity (GO:0005215);; Molecular Function: ATP binding (GO:0005524);; Cellular Component: cellular_component (GO:0005575);; Cellular Component: obsolete cell (GO:0005623);; Cellular Component: plasma membrane (GO:0005886);; Biological Process: transport (GO:…	--	--	--	--	--	ABC transporter G family member 53 OS=Oryza sativa subsp. japonica OX=39947 GN=ABCG53 PE=2 SV=1	Q	Secondary metabolites biosynthesis, transport and catabolism
TRINITY_DN65141_c0_g1	1.86	0	2.42	0	0.27	0	2.99	0	1.27	0.55	0.2	0.09	--	RNA-binding protein rnc1 [Rhizoctonia solani]	molecular function: binding (GO:0005488)	Molecular Function: RNA binding (GO:0003723);;	--	K18738|3.9e-56|qsu:112013685|K18738 heterogeneous nuclear rnp K-like protein | (RefSeq) RNA-binding protein rnc1-like	[AR]	--	KH domain;; KH domain	RNA-binding KH domain-containing protein RCF3 OS=Arabidopsis thaliana OX=3702 GN=RCF3 PE=1 SV=1	A	RNA processing and modification
TRINITY_DN2504_c4_g1	0	0	0	0	0	0	0	0	0	0	0	0	--	--	--	--	--	--	--	--	--	--	--	--
TRINITY_DN211717_c0_g1	0.79	0	0.87	0	0.14	0	4.53	0	0.47	0	0.15	0.28	--	Sm-like ribonucleoprotein [Lentithecium fluviatile CBS 122367]	biological process: metabolic process (GO:0008152);; biological process: cellular process (GO:0009987);; biological process: cellular component organization or biogenesis (GO:0071840);; cellular component: cell (GO:0005623);; cellular component: macromolecular complex (GO:0032991);; cellular component: organelle (GO:0043226);; cellular component: organelle part (GO:0044422);; cellular component: …	Biological Process: spliceosomal snRNP assembly (GO:0000387);; Cellular Component: spliceosomal complex (GO:0005681);; Cellular Component: cytosol (GO:0005829);;	Spliceosome (ko03040)	K11088|2.8e-44|qsu:111986694|K11088 small nuclear ribonucleoprotein D3 | (RefSeq) small nuclear ribonucleoprotein Sm D3-like	[A]	RNA processing and modification	LSM domain	Small nuclear ribonucleoprotein SmD3b OS=Arabidopsis thaliana OX=3702 GN=SMD3B PE=2 SV=1	K	Transcription
TRINITY_DN208328_c0_g1	0	0	0	0	0	0	0	0	0	0	0	0	--	MFS general substrate transporter [Serendipita vermifera 'subsp. bescii']	cellular component: membrane (GO:0016020);; cellular component: membrane part (GO:0044425);; biological process: localization (GO:0051179)	Cellular Component: integral component of membrane (GO:0016021);; Biological Process: transmembrane transport (GO:0055085);;	--	K22134|1.3e-06|qsu:111989786|K22134 MFS transporter, DHA2 family, glioxin efflux transporter | (RefSeq) MFS gliotoxin efflux transporter gliA-like	--	--	Major Facilitator Superfamily;; Sugar (and other) transporter	--	U	Intracellular trafficking, secretion, and vesicular transport
TRINITY_DN111025_c0_g1	0	0	0	0	0	0	0	26.59	0	0	0	0	--	--	molecular function: structural molecule activity (GO:0005198)	Molecular Function: structural constituent of cuticle (GO:0042302);;	--	--	[W]	Extracellular structures	Nematode cuticle collagen N-terminal domain	--	--	--
TRINITY_DN24875_c0_g1	0	0	8.85	5.78	0	0	0	0	0	4.9	0	6.92	--	unnamed protein product [Digitaria exilis]	--	--	--	--	--	--	Tetratricopeptide repeat	--	S	Function unknown
TRINITY_DN40513_c1_g3	0	0	0	0	0	0	0	0	4.83	0	0	0	--	--	--	--	--	--	--	--	--	--	--	--
TRINITY_DN208793_c0_g1	8.43	0	14.77	1.28	0.22	0	10.39	0	8.05	5.08	0	1.4	--	ricin-type beta-trefoil lectin domain protein, partial [Rhizoctonia solani AG-3 Rhs1AP]	--	--	--	--	--	--	Ricin-type beta-trefoil lectin domain-like	--	--	--
TRINITY_DN58541_c0_g1	0	0	0	0	0	0	0	0	0	0	0	0	--	--	--	--	--	--	--	--	--	--	--	--
TRINITY_DN114503_c0_g1	0	0	0	0	0	0	0	0	0	0	0	0	--	hypothetical protein SETIT_2G068900v2 [Setaria italica]	cellular component: cell (GO:0005623);; cellular component: organelle (GO:0043226);; cellular component: cell part (GO:0044464);; biological process: metabolic process (GO:0008152);; biological process: cellular process (GO:0009987);; molecular function: protein tag (GO:0031386);; molecular function: binding (GO:0005488)	Cellular Component: nucleus (GO:0005634);; Cellular Component: cytoplasm (GO:0005737);; Biological Process: protein ubiquitination (GO:0016567);; Biological Process: modification-dependent protein catabolic process (GO:0019941);; Molecular Function: protein tag (GO:0031386);; Molecular Function: ubiquitin protein ligase binding (GO:0031625);;	Ubiquitin mediated proteolysis (ko04120)	K08770|6.9e-18|gab:108451830|K08770 ubiquitin C | (RefSeq) polyubiquitin-like	[OR]	--	Ubiquitin family;; Ubiquitin-2 like Rad60 SUMO-like	Polyubiquitin 12 OS=Arabidopsis thaliana OX=3702 GN=UBQ12 PE=3 SV=1	O	Posttranslational modification, protein turnover, chaperones
TRINITY_DN4234_c3_g2	0.12	0.11	0.02	0.02	0.02	0.09	0.04	0.23	0.21	0.07	0.04	0.05	ndhK	NADH-plastoquinone oxidoreductase subunit K [Panicum incomtum]	molecular function: binding (GO:0005488);; molecular function: catalytic activity (GO:0003824);; biological process: metabolic process (GO:0008152);; biological process: single-organism process (GO:0044699);; cellular component: cell (GO:0005623);; cellular component: membrane (GO:0016020);; cellular component: organelle (GO:0043226);; cellular component: organelle part (GO:0044422);; cellular co…	Molecular Function: iron ion binding (GO:0005506);; Molecular Function: NADH dehydrogenase (ubiquinone) activity (GO:0008137);; Cellular Component: chloroplast thylakoid membrane (GO:0009535);; Biological Process: photosynthesis, light reaction (GO:0019684);; Molecular Function: quinone binding (GO:0048038);; Molecular Function: 4 iron, 4 sulfur cluster binding (GO:0051539);;	Oxidative phosphorylation (ko00190)	K05582|3.8e-133|sita:19526789|K05582 NAD(P)H-quinone oxidoreductase subunit K [EC:7.1.1.2] | (RefSeq) ndhK, W841_p058; NADH-plastoquinone oxidoreductase subunit K	[C]	Energy production and conversion	NADH ubiquinone oxidoreductase, 20 Kd subunit;; Respiratory-chain NADH dehydrogenase, 30 Kd subunit	NAD(P)H-quinone oxidoreductase subunit K, chloroplastic OS=Zea mays OX=4577 GN=ndhK PE=2 SV=3	C	Energy production and conversion
TRINITY_DN192131_c0_g1	0	0	0	0	0	0	0	0	0	0	0	0	LOC112899572	protein DETOXIFICATION 16-like isoform X4 [Panicum hallii]	molecular function: transporter activity (GO:0005215);; biological process: localization (GO:0051179);; cellular component: membrane (GO:0016020);; cellular component: membrane part (GO:0044425);; biological process: single-organism process (GO:0044699)	Molecular Function: antiporter activity (GO:0015297);; Cellular Component: integral component of membrane (GO:0016021);; Molecular Function: xenobiotic transmembrane transporter activity (GO:0042910);;	--	K03327|6.9e-12|sita:101752611|K03327 multidrug resistance protein, MATE family | (RefSeq) protein DETOXIFICATION 16	[R]	General function prediction only	--	Protein DETOXIFICATION 15 OS=Arabidopsis thaliana OX=3702 GN=DTX15 PE=3 SV=1	V	Defense mechanisms
TRINITY_DN30971_c0_g1	23.59	28.03	30.55	27.35	21.66	20.5	28.55	25.19	33.98	21.19	24.36	29.07	LOC101758511	SUPPRESSOR OF GAMMA RESPONSE 1 [Setaria italica]	molecular function: binding (GO:0005488);; cellular component: cell (GO:0005623);; cellular component: organelle (GO:0043226);; cellular component: cell part (GO:0044464);; biological process: biological regulation (GO:0065007)	Molecular Function: transcription regulatory region sequence-specific DNA binding (GO:0000976);; Cellular Component: nucleus (GO:0005634);; Biological Process: regulation of transcription, DNA-templated (GO:0006355);;	--	--	--	--	--	SUPPRESSOR OF GAMMA RESPONSE 1 OS=Arabidopsis thaliana OX=3702 GN=SOG1 PE=1 SV=1	K	Transcription
TRINITY_DN2514_c1_g3	5.76	0	0	0	0	0	0	0	0	0	0	0	--	--	--	--	--	--	--	--	--	--	--	--
TRINITY_DN8257_c0_g2	3	2.93	2.45	8.75	8.27	7.23	4.35	2.96	3.75	7.09	7.49	7.27	--	--	--	--	--	--	--	--	--	--	--	--
TRINITY_DN12264_c2_g1	0	0	0	0	0	0	0	0	0	0	0	0	--	--	--	--	--	--	--	--	--	--	--	--
TRINITY_DN210974_c0_g1	0	0	0	0	0	0	0	0	0	0	0	0	--	--	--	--	--	--	--	--	--	--	--	--
TRINITY_DN23761_c0_g2	0	0	0	0	0	0	0	0	0	0	0	0	--	PREDICTED: calcium-dependent protein kinase SK5-like [Oryza brachyantha]	molecular function: binding (GO:0005488);; cellular component: cell (GO:0005623);; cellular component: cell part (GO:0044464);; molecular function: catalytic activity (GO:0003824);; biological process: metabolic process (GO:0008152);; biological process: cellular process (GO:0009987)	Molecular Function: calcium ion binding (GO:0005509);; Molecular Function: ATP binding (GO:0005524);; Cellular Component: cytoplasm (GO:0005737);; Molecular Function: calcium-dependent protein kinase activity (GO:0010857);;	Plant-pathogen interaction (ko04626)	K13412|9.2e-34|bdi:100835577|K13412 calcium-dependent protein kinase [EC:2.7.11.1] | (RefSeq) calcium-dependent protein kinase 24	[T]	Signal transduction mechanisms	Protein kinase domain;; Protein tyrosine and serine/threonine kinase;; Lipopolysaccharide kinase (Kdo/WaaP) family	Calcium-dependent protein kinase 24 OS=Oryza sativa subsp. japonica OX=39947 GN=CPK24 PE=1 SV=1	T	Signal transduction mechanisms
TRINITY_DN58626_c0_g1	0	0	0	0	0	0	17.94	0	0	0	0	0	--	--	--	--	--	--	--	--	--	--	--	--
TRINITY_DN26637_c0_g1	0	0	0	0	0.36	0	0	0	0	0	0	0	--	unnamed protein product [Digitaria exilis]	--	--	--	--	--	--	--	--	--	--
TRINITY_DN20105_c0_g2	0	0	0	0	0	0	0	0	0	0	0	0	--	--	--	--	--	--	--	--	--	--	--	--
TRINITY_DN39729_c1_g1	0	0	0	0	0	0	0	0	0	0	0	0	LOC101753624	tropinone reductase homolog At2g29170 [Setaria italica]	molecular function: catalytic activity (GO:0003824);; biological process: metabolic process (GO:0008152);; biological process: single-organism process (GO:0044699)	Molecular Function: oxidoreductase activity (GO:0016491);;	Tropane, piperidine and pyridine alkaloid biosynthesis (ko00960)	K08081|9.4e-22|sita:101753624|K08081 tropinone reductase I [EC:1.1.1.206] | (RefSeq) tropinone reductase homolog At2g29170	[R]	General function prediction only	short chain dehydrogenase;; Enoyl-(Acyl carrier protein) reductase	Noroxomaritidine/norcraugsodine reductase OS=Narcissus aff. pseudonarcissus MK-2014 OX=1540222 GN=NR PE=1 SV=1	Q	Secondary metabolites biosynthesis, transport and catabolism
TRINITY_DN208733_c0_g1	0	0	0	0	0	0	4.8	0	0	0	0	0	LOC115749497	60S ribosomal protein L36-like [Rhodamnia argentea]	molecular function: structural molecule activity (GO:0005198);; cellular component: cell (GO:0005623);; cellular component: macromolecular complex (GO:0032991);; cellular component: organelle (GO:0043226);; cellular component: cell part (GO:0044464);; biological process: metabolic process (GO:0008152);; biological process: cellular process (GO:0009987)	Molecular Function: structural constituent of ribosome (GO:0003735);; Cellular Component: ribosome (GO:0005840);; Biological Process: translation (GO:0006412);;	Ribosome (ko03010)	K02920|3.6e-24|bdi:100835084|K02920 large subunit ribosomal protein L36e | (RefSeq) 60S ribosomal protein L36-3	[J]	Translation, ribosomal structure and biogenesis	Ribosomal protein L36e	60S ribosomal protein L36 OS=Ulva compressa OX=63659 GN=RL36 PE=3 SV=1	J	Translation, ribosomal structure and biogenesis
TRINITY_DN7805_c0_g2	1	1.03	2.31	0.46	3.24	1.17	0.92	1.8	4.87	2.56	1.85	2.24	LOC112886343	uncharacterized protein LOC112886343 isoform X1 [Panicum hallii]	molecular function: binding (GO:0005488);; cellular component: membrane (GO:0016020);; cellular component: membrane part (GO:0044425)	Molecular Function: zinc ion binding (GO:0008270);; Cellular Component: integral component of membrane (GO:0016021);;	--	--	--	--	Protein of unknown function (DUF3675)	--	A	RNA processing and modification
TRINITY_DN37882_c0_g1	0	0	0	0	0	0	0	0	0	0	1.98	0	--	--	--	--	--	--	--	--	--	--	--	--
TRINITY_DN37_c0_g1	18.49	22.87	22.09	41.89	43.01	47.12	23.42	14.61	14.02	57.09	72.76	58.56	LOC4325276	uncharacterized protein LOC4325276 [Oryza sativa Japonica Group]	--	--	--	--	--	--	--	--	--	--
TRINITY_DN93737_c1_g1	11.92	0	0	4.73	0	0	4.71	0	0	0	0	0	--	--	--	--	--	--	--	--	--	--	--	--
TRINITY_DN142231_c0_g1	0	0	0	0	0	8.03	0	0	0	0	4.38	0	LOC9271293	disease resistance protein RGA4 [Oryza sativa Japonica Group]	biological process: response to stimulus (GO:0050896);; molecular function: binding (GO:0005488)	Biological Process: defense response (GO:0006952);; Molecular Function: ADP binding (GO:0043531);;	Plant-pathogen interaction (ko04626)	K13457|5.7e-17|obr:102710703|K13457 disease resistance protein RPM1 | (RefSeq) disease resistance protein RPM1-like	[T]	Signal transduction mechanisms	--	Disease resistance protein RGA4 OS=Oryza sativa subsp. japonica OX=39947 GN=RGA4 PE=2 SV=1	T	Signal transduction mechanisms
TRINITY_DN6800_c0_g1	49.81	49.97	53.1	19.06	10.14	18.45	66.83	54.84	47.13	23.44	37.65	36.31	LOC117842912	uncharacterized protein LOC117842912 [Setaria viridis]	cellular component: membrane (GO:0016020);; cellular component: membrane part (GO:0044425)	Cellular Component: integral component of membrane (GO:0016021);;	--	--	[S]	Function unknown	Lung seven transmembrane receptor;; Lung seven transmembrane receptor	--	S	Function unknown
TRINITY_DN74486_c0_g1	0	0	0	0	0	0	10.11	0	0	0	0	0	--	Transmembrane protein 184 homolog C30D11,06c [Schizosaccharomyces pombe 972h-] [Rhizoctonia solani]	cellular component: membrane (GO:0016020);; cellular component: membrane part (GO:0044425)	Cellular Component: integral component of membrane (GO:0016021);;	--	--	[T]	Signal transduction mechanisms	Organic solute transporter Ostalpha	--	T	Signal transduction mechanisms
TRINITY_DN79497_c0_g1	0	0	0	0	0	0	0	0	0	0	9.38	0	--	hypothetical protein EJB05_36887 [Eragrostis curvula]	molecular function: catalytic activity (GO:0003824);; biological process: metabolic process (GO:0008152)	Molecular Function: hydrolase activity, hydrolyzing O-glycosyl compounds (GO:0004553);; Biological Process: carbohydrate metabolic process (GO:0005975);;	Cyanoamino acid metabolism (ko00460);; Starch and sucrose metabolism (ko00500);; Phenylpropanoid biosynthesis (ko00940)	K05349|9.3e-21|ats:109745616|K05349 beta-glucosidase [EC:3.2.1.21] | (RefSeq) uncharacterized protein LOC109745616	--	--	--	--	G	Carbohydrate transport and metabolism
TRINITY_DN116601_c0_g3	0	0	0	0	0	0	14.15	0	0	0	0	0	--	proteasome component PRE6 [Lophiostoma macrostomum CBS 122681]	molecular function: catalytic activity (GO:0003824);; biological process: metabolic process (GO:0008152);; cellular component: cell (GO:0005623);; cellular component: organelle (GO:0043226);; cellular component: cell part (GO:0044464);; biological process: cellular process (GO:0009987);; cellular component: macromolecular complex (GO:0032991);; biological process: single-organism process (GO:0044…	Molecular Function: threonine-type endopeptidase activity (GO:0004298);; Cellular Component: nucleus (GO:0005634);; Cellular Component: cytoplasm (GO:0005737);; Biological Process: ubiquitin-dependent protein catabolic process (GO:0006511);; Molecular Function: carbon-sulfur lyase activity (GO:0016846);; Cellular Component: proteasome core complex, alpha-subunit complex (GO:0019773);; Biological …	Proteasome (ko03050)	K02731|5.6e-28|qsu:111983798|K02731 20S proteasome subunit alpha 4 [EC:3.4.25.1] | (RefSeq) proteasome subunit alpha type-4-like	[O]	Posttranslational modification, protein turnover, chaperones	Proteasome subunit	Proteasome subunit alpha type-7-A OS=Oryza sativa subsp. indica OX=39946 GN=OsI_029135 PE=2 SV=2	O	Posttranslational modification, protein turnover, chaperones
TRINITY_DN8916_c3_g2	0	0	0	0	0	0	0	0	0	0	0	0	--	--	--	--	--	--	--	--	--	--	--	--
TRINITY_DN20241_c2_g1	0	0	0	0	0	23.99	0	0	0	0	0	0	--	--	--	--	--	--	--	--	--	--	--	--
TRINITY_DN8939_c0_g1	20.48	25.44	21.11	30.2	37.41	31.99	21.31	30.97	28.64	35.34	24.11	31.36	LOC117836874	hypothetical protein SEVIR_9G094000v2 [Setaria viridis]	cellular component: membrane (GO:0016020);; cellular component: membrane part (GO:0044425)	Cellular Component: integral component of membrane (GO:0016021);;	--	K24205|1.2e-118|sita:101778633|K24205 protein lifeguard | (RefSeq) protein LIFEGUARD 2	[T]	Signal transduction mechanisms	Inhibitor of apoptosis-promoting Bax1	Protein LIFEGUARD 4 OS=Arabidopsis thaliana OX=3702 GN=LFG4 PE=2 SV=1	T	Signal transduction mechanisms
TRINITY_DN12060_c0_g1	16.89	11.46	15.22	6.28	5.33	7.43	25.79	12.88	30.24	12.9	16.28	15.21	LOC112900010	hypothetical protein PAHAL_7G204700 [Panicum hallii]	--	--	Arachidonic acid metabolism (ko00590);; Folate biosynthesis (ko00790)	K00079|1.6e-148|zma:100383092|K00079 carbonyl reductase 1 [EC:1.1.1.184 1.1.1.189 1.1.1.197] | (RefSeq) uncharacterized protein LOC100383092 isoform X1	[Q]	Secondary metabolites biosynthesis, transport and catabolism	short chain dehydrogenase;; Enoyl-(Acyl carrier protein) reductase;; KR domain;; NAD dependent epimerase/dehydratase family	Salutaridine reductase OS=Papaver bracteatum OX=215227 GN=SALR PE=1 SV=1	Q	Secondary metabolites biosynthesis, transport and catabolism
TRINITY_DN41496_c0_g1	5.16	0	8.23	0.16	0.72	0.21	3.6	0	2.67	0.29	0.08	0.56	--	ribosome biogenesis regulatory-like protein [Rhizoctonia solani 123E]	biological process: localization (GO:0051179);; biological process: cellular component organization or biogenesis (GO:0071840);; biological process: metabolic process (GO:0008152);; biological process: cellular process (GO:0009987);; cellular component: cell (GO:0005623);; cellular component: cell part (GO:0044464);; cellular component: organelle (GO:0043226);; cellular component: membrane-enclos…	Biological Process: ribosomal subunit export from nucleus (GO:0000054);; Biological Process: ribosomal large subunit export from nucleus (GO:0000055);; Biological Process: endonucleolytic cleavage in ITS1 to separate SSU-rRNA from 5.8S rRNA and LSU-rRNA from tricistronic rRNA transcript (SSU-rRNA, 5.8S rRNA, LSU-rRNA) (GO:0000447);; Biological Process: maturation of 5.8S rRNA (GO:0000460);; Biolo…	--	K14852|3.2e-28|cqi:110707933|K14852 regulator of ribosome biosynthesis | (RefSeq) ribosome biogenesis regulatory protein homolog	[J]	Translation, ribosomal structure and biogenesis	Ribosome biogenesis regulatory protein (RRS1)	Ribosome biogenesis regulatory protein homolog OS=Arabidopsis thaliana OX=3702 GN=At2g37990 PE=2 SV=2	J	Translation, ribosomal structure and biogenesis
TRINITY_DN192575_c0_g1	0	0	0	0.93	0	1.57	0	0	1.04	0	0	0	--	unnamed protein product [Digitaria exilis]	cellular component: membrane (GO:0016020);; cellular component: membrane part (GO:0044425)	Cellular Component: integral component of membrane (GO:0016021);;	--	--	--	--	--	--	S	Function unknown
TRINITY_DN120274_c0_g1	0	0	0	0	0	0	0	0	0	0	0	4.81	--	--	--	--	--	--	--	--	--	--	--	--
TRINITY_DN184157_c0_g1	0	5.31	0	0	0	0	0	0	0	0	3.9	0	--	--	--	--	--	--	--	--	--	--	--	--
TRINITY_DN10060_c0_g2	0	0	0	3.18	0.55	1.6	3.1	2.45	0	0	0	0.64	--	--	--	--	--	--	--	--	--	--	--	--
TRINITY_DN1122_c0_g1	17.65	15.83	17.44	16.68	16.53	16.73	18.27	15.19	16.04	15.65	12.99	15.13	LOC117857402	beta-glucuronosyltransferase GlcAT14A [Setaria viridis]	cellular component: membrane (GO:0016020)	Cellular Component: membrane (GO:0016020);;	--	K20891|8.9e-107|sbi:8072881|K20891 beta-glucuronosyltransferase [EC:2.4.1.-] | (RefSeq) beta-glucuronosyltransferase GlcAT14A	[G]	Carbohydrate transport and metabolism	Core-2/I-Branching enzyme;; Reverse transcriptase-like	Beta-glucuronosyltransferase GlcAT14A OS=Arabidopsis thaliana OX=3702 GN=GLCAT14A PE=2 SV=1	G	Carbohydrate transport and metabolism
TRINITY_DN92764_c0_g1	0	0	0	0	0	0	0	0	140.4	0	0	0	--	--	--	--	--	--	--	--	--	--	--	--
TRINITY_DN1578_c2_g1	0	0	0	0	0	0	0	0	0	0	0	0	--	--	--	--	--	--	--	--	--	--	--	--
TRINITY_DN39751_c0_g1	0	0	0	8.03	3.72	0	7.93	0	10.67	6.92	4.03	9.38	--	--	--	--	--	--	--	--	--	--	--	--
TRINITY_DN7644_c0_g1	95.02	140.16	96.12	82.13	52.35	68.92	84.89	81.23	71.3	91.54	78.07	82.49	LOC100191636	ATG8-interacting protein 1 [Zea mays]	molecular function: binding (GO:0005488);; biological process: metabolic process (GO:0008152);; biological process: cellular process (GO:0009987);; biological process: cellular component organization or biogenesis (GO:0071840);; molecular function: catalytic activity (GO:0003824)	Molecular Function: RNA binding (GO:0003723);; Biological Process: rRNA processing (GO:0006364);; Molecular Function: methyltransferase activity (GO:0008168);;	Ribosome biogenesis in eukaryotes (ko03008)	K14563|1.1e-51|sbi:8059696|K14563 rRNA 2'-O-methyltransferase fibrillarin [EC:2.1.1.-] | (RefSeq) probable mediator of RNA polymerase II transcription subunit 36b	[A]	RNA processing and modification	Fibrillarin;; Fibrillarin	rRNA 2'-O-methyltransferase fibrillarin 1 OS=Arabidopsis thaliana OX=3702 GN=FIB1 PE=1 SV=1	J	Translation, ribosomal structure and biogenesis
TRINITY_DN35972_c0_g1	0	0	0	0	0	0	0	0	6.92	0	0	0	--	--	--	--	--	--	--	--	--	--	--	--
TRINITY_DN136758_c0_g1	0	10.29	0	0	0	0	0	15.22	10	0	0	0	--	--	--	--	--	--	--	--	--	--	--	--
TRINITY_DN77940_c0_g1	20.4	12.57	0	48.06	31.49	30.95	24.84	17.94	0	6.61	25.16	39.21	--	hypothetical protein EJB05_45849, partial [Eragrostis curvula]	molecular function: binding (GO:0005488);; cellular component: cell (GO:0005623);; cellular component: membrane-enclosed lumen (GO:0031974);; cellular component: organelle (GO:0043226);; cellular component: organelle part (GO:0044422);; cellular component: cell part (GO:0044464)	Molecular Function: GTP binding (GO:0005525);; Cellular Component: nucleolus (GO:0005730);;	Ribosome biogenesis in eukaryotes (ko03008)	K06943|8.8e-06|ats:109734870|K06943 nucleolar GTP-binding protein | (RefSeq) LOC109734870; nucleolar GTP-binding protein 1-like	--	--	--	--	--	--
TRINITY_DN550_c0_g1	447.21	274.71	361.02	152.24	133.77	149.36	391.78	372.99	291.32	101.99	109.74	119.39	LOC101763133	glutathione S-transferase 4 [Setaria italica]	molecular function: catalytic activity (GO:0003824);; cellular component: cell (GO:0005623);; cellular component: cell part (GO:0044464);; biological process: metabolic process (GO:0008152);; biological process: cellular process (GO:0009987);; molecular function: binding (GO:0005488)	Molecular Function: glutathione transferase activity (GO:0004364);; Cellular Component: cytoplasm (GO:0005737);; Biological Process: glutathione metabolic process (GO:0006749);; Molecular Function: glutathione binding (GO:0043295);;	Glutathione metabolism (ko00480)	K00799|8.6e-74|sita:101763133|K00799 glutathione S-transferase [EC:2.5.1.18] | (RefSeq) glutathione S-transferase 4	[O]	Posttranslational modification, protein turnover, chaperones	Glutathione S-transferase, C-terminal domain;; Glutathione S-transferase, C-terminal domain;; Glutathione S-transferase, C-terminal domain;; Glutathione S-transferase, N-terminal domain;; Glutathione S-transferase, N-terminal domain;; Glutathione S-transferase, N-terminal domain	Glutathione S-transferase 4 OS=Zea mays OX=4577 GN=GST4 PE=1 SV=2	O	Posttranslational modification, protein turnover, chaperones
TRINITY_DN2823_c0_g1	692.85	901.15	832.35	1737.48	1567.34	1640.43	776.04	503.22	563.88	2482.29	2428.23	2376.34	LOC101775718	catalase isozyme 3 [Setaria italica]	molecular function: catalytic activity (GO:0003824);; molecular function: antioxidant activity (GO:0016209);; biological process: metabolic process (GO:0008152);; biological process: cellular process (GO:0009987);; biological process: single-organism process (GO:0044699);; biological process: response to stimulus (GO:0050896);; biological process: detoxification (GO:0098754);; molecular function:…	Molecular Function: catalase activity (GO:0004096);; Biological Process: response to oxidative stress (GO:0006979);; Molecular Function: heme binding (GO:0020037);; Biological Process: hydrogen peroxide catabolic process (GO:0042744);; Molecular Function: metal ion binding (GO:0046872);;	Tryptophan metabolism (ko00380);; Glyoxylate and dicarboxylate metabolism (ko00630);; Carbon metabolism (ko01200);; MAPK signaling pathway - plant (ko04016);; Peroxisome (ko04146)	K03781|9.7e-285|sita:101775718|K03781 catalase [EC:1.11.1.6] | (RefSeq) catalase isozyme 3	[P]	Inorganic ion transport and metabolism	Catalase;; Catalase-related immune-responsive	Catalase isozyme 3 OS=Zea mays OX=4577 GN=CAT3 PE=2 SV=2	P	Inorganic ion transport and metabolism
TRINITY_DN56411_c0_g1	0	0	0	0	0	0	0	0	0	0	14.57	0	--	unnamed protein product [Digitaria exilis]	biological process: response to stimulus (GO:0050896);; cellular component: extracellular region (GO:0005576)	Biological Process: response to acid chemical (GO:0001101);; Cellular Component: cellular_component (GO:0005575);; Cellular Component: extracellular region (GO:0005576);; Biological Process: biological_process (GO:0008150);; Biological Process: response to endogenous stimulus (GO:0009719);; Biological Process: response to hormone (GO:0009725);; Biological Process: response to gibberellin (GO:0009…	Glycosylphosphatidylinositol (GPI)-anchor biosynthesis (ko00563)	K03860|2.5e-12|nnu:104608881|K03860 phosphatidylinositol N-acetylglucosaminyltransferase subunit Q | (RefSeq) N-acetylglucosaminyl-phosphatidylinositol biosynthetic protein gpi1-like	--	--	Gibberellin regulated protein	Gibberellin-regulated protein 3 OS=Arabidopsis thaliana OX=3702 GN=GASA3 PE=2 SV=1	S	Function unknown
TRINITY_DN74482_c0_g1	31.56	12.57	0	16.55	8.1	0	8.6	9.23	12.23	13.27	0	0	--	putative inactive 2-oxoglutarate-dependent dioxygenase AOP2 [Panicum miliaceum]	molecular function: binding (GO:0005488);; molecular function: catalytic activity (GO:0003824);; biological process: metabolic process (GO:0008152);; biological process: single-organism process (GO:0044699)	Molecular Function: metal ion binding (GO:0046872);; Molecular Function: dioxygenase activity (GO:0051213);;	--	--	--	--	--	--	Q	Secondary metabolites biosynthesis, transport and catabolism
TRINITY_DN2316_c0_g1	16.93	13.82	12.2	11.22	9.01	8.45	14.89	10.71	13.34	14.32	13.54	18.71	LOC101768263	uncharacterized protein LOC101768263 isoform X1 [Setaria italica]	molecular function: binding (GO:0005488);; molecular function: catalytic activity (GO:0003824);; biological process: metabolic process (GO:0008152);; biological process: cellular process (GO:0009987)	Molecular Function: DNA binding (GO:0003677);; Molecular Function: DNA-directed DNA polymerase activity (GO:0003887);; Biological Process: DNA-dependent DNA replication (GO:0006261);;	DNA replication (ko03030);; Base excision repair (ko03410);; Nucleotide excision repair (ko03420);; Homologous recombination (ko03440)	K02335|5.9e-36|cme:CYME_CMT462C|K02335 DNA polymerase I [EC:2.7.7.7] | (RefSeq) bacterial DNA polymerase I	--	--	5'-3' exonuclease, N-terminal resolvase-like domain;; 5'-3' exonuclease, C-terminal SAM fold;; Glycosyl hydrolases family 17	Glucan endo-1,3-beta-glucosidase 7 OS=Arabidopsis thaliana OX=3702 GN=At4g34480 PE=1 SV=2	L	Replication, recombination and repair
TRINITY_DN20223_c0_g1	12.05	9.87	12.63	22.12	15.35	15.59	15.69	17.33	16.8	18.23	16.53	18.59	--	Ethylene-responsive transcription factor-like protein [Dichanthelium oligosanthes]	molecular function: binding (GO:0005488);; molecular function: nucleic acid binding transcription factor activity (GO:0001071);; biological process: biological regulation (GO:0065007);; cellular component: cell (GO:0005623);; cellular component: organelle (GO:0043226);; cellular component: cell part (GO:0044464)	Molecular Function: DNA binding (GO:0003677);; Molecular Function: DNA-binding transcription factor activity (GO:0003700);; Cellular Component: nucleus (GO:0005634);;	--	--	--	--	--	Ethylene-responsive transcription factor-like protein At4g13040 OS=Arabidopsis thaliana OX=3702 GN=At4g13040 PE=2 SV=2	K	Transcription
TRINITY_DN16686_c1_g1	7.61	14.47	7.36	4.54	0.52	1.83	16.81	32.9	15.89	3.01	4.64	5.29	--	hypothetical protein SETIT_9G199300v2 [Setaria italica]	biological process: single-organism process (GO:0044699);; biological process: localization (GO:0051179)	Biological Process: lipid transport (GO:0006869);;	--	--	--	--	Probable lipid transfer;; Protease inhibitor/seed storage/LTP family	--	--	--
TRINITY_DN187388_c0_g1	0	0	0	0	0	0	0	0	1.04	0	0.2	0	--	--	--	--	--	--	--	--	--	--	--	--
TRINITY_DN206567_c0_g1	0	0	0	0	0	0	0	0	0	0	0	0	--	--	--	--	--	--	--	--	--	--	--	--
TRINITY_DN200629_c0_g1	0	29.68	0	0	0	0	0	7.32	0	0	0	0	--	--	--	--	--	--	--	--	--	--	--	--
TRINITY_DN10259_c1_g1	1.37	0	0	0	0	0	0	0	0	0	0	0	--	flavonoid 3' [Panicum miliaceum]	molecular function: catalytic activity (GO:0003824);; biological process: metabolic process (GO:0008152);; biological process: single-organism process (GO:0044699);; molecular function: binding (GO:0005488)	Molecular Function: monooxygenase activity (GO:0004497);; Molecular Function: iron ion binding (GO:0005506);; Molecular Function: oxidoreductase activity, acting on paired donors, with incorporation or reduction of molecular oxygen (GO:0016705);; Molecular Function: heme binding (GO:0020037);;	Diterpenoid biosynthesis (ko00904)	K22639|2.5e-52|sita:101776952|K22639 trimethyltridecatetraene/dimethylnonatriene synthase [EC:1.14.14.58 1.14.14.59] | (RefSeq) flavonoid 3'-monooxygenase CYP75B3	[Q]	Secondary metabolites biosynthesis, transport and catabolism	--	Dimethylnonatriene synthase OS=Zea mays OX=4577 GN=CYP92C5 PE=1 SV=1	Q	Secondary metabolites biosynthesis, transport and catabolism
TRINITY_DN14675_c0_g1	3.61	0	4.32	0	0	5.2	2.85	0	0	5.13	2.93	3.34	--	--	--	--	--	--	--	--	--	--	--	--
TRINITY_DN4202_c2_g1	0	0	0	0	0	0	0	1.45	0	0	0	0	--	hypothetical protein C2845_PM04G33640 [Panicum miliaceum]	biological process: localization (GO:0051179);; molecular function: binding (GO:0005488)	Biological Process: metal ion transport (GO:0030001);; Molecular Function: metal ion binding (GO:0046872);;	--	--	[P]	Inorganic ion transport and metabolism	Heavy-metal-associated domain	Heavy metal-associated isoprenylated plant protein 36 OS=Arabidopsis thaliana OX=3702 GN=HIPP36 PE=1 SV=1	P	Inorganic ion transport and metabolism
TRINITY_DN95363_c0_g1	0	0	0	0	0	0	0	0	0	0	0	0	--	--	--	--	--	--	--	--	--	--	--	--
TRINITY_DN1502_c0_g2	5.66	0	0	0	0	0	8.94	0	0	0	0	5.3	--	--	--	--	--	--	--	--	--	--	--	--
TRINITY_DN94283_c0_g1	0	0	0	0	0	0	0	0	0	0	0	0	--	eEF1-gamma domain-containing protein [Exidia glandulosa HHB12029]	molecular function: binding (GO:0005488);; biological process: metabolic process (GO:0008152);; biological process: cellular process (GO:0009987)	Molecular Function: translation elongation factor activity (GO:0003746);;	--	K03233|7.7e-13|qsu:111984224|K03233 elongation factor 1-gamma | (RefSeq) putative sterigmatocystin biosynthesis protein stcT	[J]	Translation, ribosomal structure and biogenesis	Elongation factor 1 gamma, conserved domain	--	--	--
TRINITY_DN14730_c0_g1	1.41	4.32	0	0	1.06	2.04	0	0	0	1.1	1.21	0	--	--	--	--	--	--	--	--	--	--	--	--
TRINITY_DN46857_c0_g1	0	0	0	0	0	0	0	0	0	0	0	0	--	--	--	--	--	--	--	--	--	--	--	--
TRINITY_DN1456_c1_g1	9.96	11.93	8.86	15.63	14.29	12.47	11.54	6.02	8.29	7.93	7.82	6.06	LOC100286243	polcalcin Jun o 2 [Zea mays]	molecular function: binding (GO:0005488)	Molecular Function: calcium ion binding (GO:0005509);;	Plant-pathogen interaction (ko04626)	K13448|8.9e-34|zma:100286243|K13448 calcium-binding protein CML | (RefSeq) polcalcin Jun o 2	[T]	Signal transduction mechanisms	EF hand;; EF-hand domain pair;; EF hand;; EF-hand domain;; EF-hand domain pair	Probable calcium-binding protein CML15 OS=Oryza sativa subsp. japonica OX=39947 GN=CML15 PE=2 SV=1	T	Signal transduction mechanisms
TRINITY_DN74877_c0_g1	0	0	0	0	0	0	0	0	0	0	0	0	--	--	--	--	--	--	--	--	--	--	--	--
TRINITY_DN14473_c0_g1	5.61	9.5	9.74	24.43	53.13	44.35	15.04	14.25	11.59	39.28	43.97	53.6	--	--	--	--	--	--	--	--	--	--	--	--
TRINITY_DN53928_c0_g1	0	0.91	0	0.79	0	0	2.3	5.34	0.87	0	0.79	0	--	--	--	--	--	--	--	--	--	--	--	--
TRINITY_DN44296_c0_g2	0	0	0	0	0	0	0	0	0	0	0	0	--	hypothetical protein PIIN_02231 [Serendipita indica DSM 11827]	--	--	--	--	--	--	--	--	--	--
TRINITY_DN14325_c0_g1	0.6	0.54	0.33	0.2	0.36	0.08	0	0	0.2	0.09	0.1	0.17	--	--	--	--	--	--	--	--	--	--	--	--
TRINITY_DN82704_c0_g1	0	0	0	0	0	0	0	4.63	0	0	4.45	5.21	--	--	--	--	--	--	--	--	--	--	--	--
TRINITY_DN29487_c0_g1	0	0	0	2.3	0	0	5.33	0	0	2.04	0	0	--	--	--	--	--	--	--	--	--	--	--	--
TRINITY_DN80067_c0_g1	0	0	0	0	0	0	0	0	0	0	0	0	--	--	--	--	--	--	--	--	--	--	--	--
TRINITY_DN12364_c0_g1	6.46	4.59	5.93	3.58	3.6	3.15	5.05	3.53	6.83	4.53	4.93	3.83	LOC8054843	protein DETOXIFICATION 35 [Sorghum bicolor]	molecular function: transporter activity (GO:0005215);; biological process: localization (GO:0051179);; cellular component: membrane (GO:0016020);; cellular component: membrane part (GO:0044425);; biological process: single-organism process (GO:0044699)	Molecular Function: antiporter activity (GO:0015297);; Cellular Component: membrane (GO:0016020);; Cellular Component: integral component of membrane (GO:0016021);; Molecular Function: transmembrane transporter activity (GO:0022857);; Molecular Function: xenobiotic transmembrane transporter activity (GO:0042910);;	--	K03327|1.3e-229|sbi:8054843|K03327 multidrug resistance protein, MATE family | (RefSeq) protein DETOXIFICATION 35	[R]	General function prediction only	MatE;; Polysaccharide biosynthesis C-terminal domain	Protein DETOXIFICATION 34 OS=Arabidopsis thaliana OX=3702 GN=DTX34 PE=2 SV=1	V	Defense mechanisms
TRINITY_DN92158_c0_g1	7.9	8.97	0	6.2	0	11.81	0	13.33	17.44	26.13	6.27	7.45	LOC101777574	transmembrane 9 superfamily member 8 [Setaria italica]	cellular component: membrane (GO:0016020);; cellular component: membrane part (GO:0044425);; biological process: localization (GO:0051179)	Cellular Component: membrane (GO:0016020);; Cellular Component: integral component of membrane (GO:0016021);; Biological Process: protein localization to membrane (GO:0072657);;	--	K17086|6.4e-15|sita:101777574|K17086 transmembrane 9 superfamily member 2/4 | (RefSeq) transmembrane 9 superfamily member 8	--	--	--	--	U	Intracellular trafficking, secretion, and vesicular transport
TRINITY_DN47191_c0_g3	0	0	0	0	0	0	5.9	0	0	0	0	0	--	--	--	--	--	--	--	--	--	--	--	--
TRINITY_DN71102_c0_g1	0	0	0	0	0	0	0	0	0	0	0	0	--	--	--	--	--	--	--	--	--	--	--	--
TRINITY_DN7070_c2_g2	25.97	33	28.37	22.71	21.54	23.41	36.01	30.34	30.47	26.77	29.51	30.07	LOC101755731	chloride channel protein CLC-f [Setaria italica]	molecular function: transporter activity (GO:0005215);; biological process: localization (GO:0051179);; biological process: biological regulation (GO:0065007);; cellular component: cell (GO:0005623);; cellular component: organelle (GO:0043226);; cellular component: cell part (GO:0044464);; cellular component: membrane (GO:0016020);; cellular component: membrane part (GO:0044425)	Molecular Function: voltage-gated chloride channel activity (GO:0005247);; Cellular Component: Golgi apparatus (GO:0005794);; Cellular Component: chloroplast (GO:0009507);; Cellular Component: integral component of membrane (GO:0016021);;	--	--	[P]	Inorganic ion transport and metabolism	Voltage gated chloride channel;; CBS domain	Chloride channel protein CLC-f OS=Arabidopsis thaliana OX=3702 GN=CLC-F PE=2 SV=2	P	Inorganic ion transport and metabolism
TRINITY_DN33220_c0_g2	0.97	1.8	0	0.43	0	0.2	0.24	0.46	2.57	0.64	0.44	0	--	--	--	--	--	--	--	--	--	--	--	--
TRINITY_DN155412_c0_g1	0	0	0	0	0	0	0	0	0	10.42	0	0	--	--	--	--	--	--	--	--	--	--	--	--
TRINITY_DN65824_c0_g1	0	0	0	0	0	0	0	0	12.54	0	0	0	LOC116135650	late embryogenesis abundant protein Lea5-like [Pistacia vera]	--	--	--	--	--	--	Late embryogenesis abundant protein	Late embryogenesis abundant protein Lea5 OS=Citrus sinensis OX=2711 GN=LEA5 PE=2 SV=1	S	Function unknown
TRINITY_DN18561_c1_g1	0	0	0	0	0	0	0	0	0	0	0	0	--	--	--	--	--	--	--	--	--	--	--	--
TRINITY_DN3486_c0_g1	13.52	17.84	18.31	20.86	22.1	21.62	16.02	20.85	19.93	22.57	24	23.07	LOC117835901	PHD finger protein At3g20280-like isoform X1 [Setaria viridis]	molecular function: binding (GO:0005488)	Molecular Function: metal ion binding (GO:0046872);;	Aminoacyl-tRNA biosynthesis (ko00970)	K01866|2.1e-154|obr:102710421|K01866 tyrosyl-tRNA synthetase [EC:6.1.1.1] | (RefSeq) tyrosine--tRNA ligase 1, cytoplasmic-like	[J]	Translation, ribosomal structure and biogenesis	PHD-finger;; tRNA synthetases class I (W and Y)	Tyrosine--tRNA ligase 1, cytoplasmic OS=Arabidopsis thaliana OX=3702 GN=At2g33840 PE=2 SV=1	S	Function unknown
TRINITY_DN24043_c0_g1	0	0	0	0	0	0	0	0	7.06	0	0	0	--	--	--	--	--	--	--	--	--	--	--	--
TRINITY_DN188416_c0_g1	0	13.54	0	6.73	3.08	0	3.3	0	0	2.93	0	0	--	--	--	--	--	--	--	--	--	--	--	--
TRINITY_DN19013_c1_g1	0	0	0	0	0	0	0	0	1.91	0	0	0	--	--	--	--	--	--	--	--	--	--	--	--
TRINITY_DN199501_c0_g1	0	0	0	0	0	0	0	0	0	0	0	0	--	--	--	--	--	--	--	--	--	--	--	--
TRINITY_DN190026_c0_g1	0	0	0	0	0	0	20.99	0	0	0	20.76	0	--	--	--	--	--	--	--	--	--	--	--	--
TRINITY_DN17387_c0_g1	10.3	34.43	22.74	30.56	40.87	30.69	30.72	22.48	20.63	42.22	52.26	41.98	--	--	--	--	--	--	--	--	--	--	--	--
TRINITY_DN11964_c2_g1	0	0	0	0	0	0	0	0	0	0	0	0	--	--	--	--	--	--	--	--	--	--	--	--
TRINITY_DN211018_c0_g1	0	0	0	0	0	0	0	0	0	0	64.33	0	--	--	--	--	--	--	--	--	--	--	--	--
TRINITY_DN28407_c0_g3	0	0	0	0	0	0	0	0	0	0	0	0	--	--	--	--	--	--	--	--	--	--	--	--
TRINITY_DN202036_c0_g1	0	0	0	0	0	0	0	0	0	0	0	0	--	--	--	--	--	--	--	--	--	--	--	--
TRINITY_DN59229_c0_g1	97.09	85.79	68.86	83.65	90.48	97.21	63.53	52.83	93.16	76.3	107.04	82.57	LOC101777931	LOW QUALITY PROTEIN: protein TIME FOR COFFEE [Setaria italica]	cellular component: cell (GO:0005623);; cellular component: organelle (GO:0043226);; cellular component: cell part (GO:0044464);; biological process: biological regulation (GO:0065007)	Cellular Component: nucleus (GO:0005634);; Biological Process: regulation of circadian rhythm (GO:0042752);;	--	--	--	--	--	--	S	Function unknown
TRINITY_DN186754_c0_g1	0	0.4	0	1.1	0	3.4	0	0	0	0.34	2.55	0	--	hypothetical protein M407DRAFT_246997 [Tulasnella calospora MUT 4182]	molecular function: structural molecule activity (GO:0005198);; cellular component: cell (GO:0005623);; cellular component: macromolecular complex (GO:0032991);; cellular component: organelle (GO:0043226);; cellular component: cell part (GO:0044464);; biological process: metabolic process (GO:0008152);; biological process: cellular process (GO:0009987)	Molecular Function: structural constituent of ribosome (GO:0003735);; Cellular Component: ribosome (GO:0005840);; Biological Process: translation (GO:0006412);;	Ribosome (ko03010)	K02962|9.0e-42|qsu:111983290|K02962 small subunit ribosomal protein S17e | (RefSeq) 40S ribosomal protein S17	[J]	Translation, ribosomal structure and biogenesis	Ribosomal S17	40S ribosomal protein S17-2 OS=Arabidopsis thaliana OX=3702 GN=RPS17B PE=2 SV=3	J	Translation, ribosomal structure and biogenesis
TRINITY_DN212830_c0_g1	0	0	0	0	0	0	0	0	0	0	0	0	--	glycoside hydrolase family 3 protein, partial [Rhizoctonia solani 123E]	molecular function: catalytic activity (GO:0003824);; biological process: metabolic process (GO:0008152)	Molecular Function: hydrolase activity, hydrolyzing O-glycosyl compounds (GO:0004553);; Biological Process: carbohydrate metabolic process (GO:0005975);;	Cyanoamino acid metabolism (ko00460);; Starch and sucrose metabolism (ko00500);; Phenylpropanoid biosynthesis (ko00940)	K05349|3.9e-06|qsu:112018981|K05349 beta-glucosidase [EC:3.2.1.21] | (RefSeq) probable beta-glucosidase A	--	--	Glycosyl hydrolase family 3 C-terminal domain	--	--	--
TRINITY_DN210088_c0_g1	0	0	0	0	0	0	0	0	0	0	0	0	LOC100170726	peroxisomal short-chain dehydrogenase/reductase family protein [Glycine max]	molecular function: catalytic activity (GO:0003824);; biological process: metabolic process (GO:0008152);; biological process: single-organism process (GO:0044699)	Molecular Function: oxidoreductase activity (GO:0016491);;	Peroxisome (ko04146)	K11147|4.1e-40|gmx:100170726|K11147 dehydrogenase/reductase SDR family member 4 [EC:1.1.-.-] | (RefSeq) peroxisomal short-chain dehydrogenase/reductase family protein	[R]	General function prediction only	Enoyl-(Acyl carrier protein) reductase;; short chain dehydrogenase	Short-chain dehydrogenase/reductase SDRA OS=Arabidopsis thaliana OX=3702 GN=SDRA PE=1 SV=1	Q	Secondary metabolites biosynthesis, transport and catabolism
TRINITY_DN3122_c0_g1	42.12	48.25	53.65	70.6	87.9	80.32	58.72	59.41	69.74	79.31	71.84	80.51	LOC112889040	cyclin-T1-3-like [Panicum hallii]	biological process: biological regulation (GO:0065007);; molecular function: molecular function regulator (GO:0098772);; cellular component: other organism (GO:0044215);; cellular component: other organism part (GO:0044217)	Biological Process: regulation of transcription by RNA polymerase II (GO:0006357);; Molecular Function: cyclin-dependent protein serine/threonine kinase regulator activity (GO:0016538);; Cellular Component: host cell nucleus (GO:0042025);;	--	K15188|1.3e-129|sita:101762565|K15188 cyclin T | (RefSeq) cyclin-T1-3	[D]	Cell cycle control, cell division, chromosome partitioning	Cyclin, N-terminal domain	Cyclin-T1-3 OS=Oryza sativa subsp. japonica OX=39947 GN=CYCT1-3 PE=3 SV=2	D	Cell cycle control, cell division, chromosome partitioning
TRINITY_DN152436_c0_g1	0	0	0	0	0	0	0	0	0	0	0	18.98	--	--	--	--	--	--	--	--	--	--	--	--
TRINITY_DN112868_c0_g1	0	0	0	0	0	0	0	0	99.87	0	0	0	--	--	molecular function: catalytic activity (GO:0003824);; biological process: metabolic process (GO:0008152);; biological process: cellular process (GO:0009987);; molecular function: binding (GO:0005488);; cellular component: cell (GO:0005623);; cellular component: cell part (GO:0044464);; biological process: signaling (GO:0023052);; biological process: single-organism process (GO:0044699);; biologic…	Molecular Function: protein serine/threonine kinase activity (GO:0004674);; Molecular Function: ATP binding (GO:0005524);; Cellular Component: cytoplasm (GO:0005737);; Biological Process: protein phosphorylation (GO:0006468);; Biological Process: intracellular signal transduction (GO:0035556);;	--	--	--	--	--	--	--	--
TRINITY_DN2317_c0_g1	7.77	4.56	5.83	6.42	8.75	6.94	6.46	7.81	7.35	5.71	6.21	6.71	--	hypothetical protein GQ55_1G323500 [Panicum hallii var. hallii]	molecular function: catalytic activity (GO:0003824)	Molecular Function: catalytic activity (GO:0003824);;	Valine, leucine and isoleucine degradation (ko00280)	K05607|2.4e-49|sita:101776250|K05607 methylglutaconyl-CoA hydratase [EC:4.2.1.18] | (RefSeq) probable enoyl-CoA hydratase 2, mitochondrial	[I]	Lipid transport and metabolism	Enoyl-CoA hydratase/isomerase;; Enoyl-CoA hydratase/isomerase	Probable enoyl-CoA hydratase 2, mitochondrial OS=Arabidopsis thaliana OX=3702 GN=At4g16800 PE=2 SV=1	I	Lipid transport and metabolism
TRINITY_DN196942_c0_g1	0	0	0	0	3.47	3.42	0	0	0	0	0	0	LOC101766585	uncharacterized protein LOC101766585 [Setaria italica]	cellular component: membrane (GO:0016020);; cellular component: membrane part (GO:0044425)	Cellular Component: integral component of membrane (GO:0016021);;	--	--	--	--	Nodulin-like	--	S	Function unknown
TRINITY_DN24074_c0_g1	0.83	0.47	0	1.38	9.2	5.6	1.68	86.51	70.18	20.94	5.12	11.33	--	hypothetical protein GQ55_7G178600 [Panicum hallii var. hallii]	--	--	--	--	--	--	--	--	S	Function unknown
TRINITY_DN151915_c0_g1	0	0	0	0	0	0	0	0	0	6.18	0	0	--	--	--	--	--	--	--	--	--	--	--	--
TRINITY_DN12964_c0_g1	15.89	32.43	18.53	17.56	14.65	18.55	28.23	10.33	11.65	24.5	21.14	23.79	--	hypothetical protein GQ55_1G041400 [Panicum hallii var. hallii]	molecular function: binding (GO:0005488);; cellular component: cell (GO:0005623);; cellular component: cell part (GO:0044464);; biological process: cellular process (GO:0009987)	Molecular Function: ATP binding (GO:0005524);; Cellular Component: cytoplasm (GO:0005737);; Biological Process: protein folding (GO:0006457);; Molecular Function: unfolded protein binding (GO:0051082);;	--	K09499|1.7e-28|sbi:8076085|K09499 T-complex protein 1 subunit eta | (RefSeq) T-complex protein 1 subunit eta	[O]	Posttranslational modification, protein turnover, chaperones	--	T-complex protein 1 subunit eta OS=Arabidopsis thaliana OX=3702 GN=CCT7 PE=1 SV=1	O	Posttranslational modification, protein turnover, chaperones
TRINITY_DN47911_c0_g1	0	0	0	0	0	0	0	0	0	0	0	0	--	hypothetical protein PIIN_02605 [Serendipita indica DSM 11827]	--	--	--	--	--	--	Eukaryotic mitochondrial regulator protein	--	--	--
TRINITY_DN160926_c0_g1	0	0	0	0	0	0	0	0	32.48	0	0	0	--	--	--	--	--	--	--	--	--	--	--	--
TRINITY_DN46665_c0_g1	0.88	0	1.03	0	0	0	1.06	0	0	1.02	1.55	0.79	--	hypothetical protein C2845_PM16G09460 [Panicum miliaceum]	cellular component: membrane (GO:0016020);; cellular component: membrane part (GO:0044425);; molecular function: transporter activity (GO:0005215);; biological process: localization (GO:0051179)	Cellular Component: integral component of membrane (GO:0016021);; Molecular Function: transmembrane transporter activity (GO:0022857);;	--	K24193|8.7e-27|zma:100193044|K24193 MFS transporter, SP family, sugar:H+ symporter | (RefSeq) uncharacterized protein LOC100193044	[R]	General function prediction only	Sugar (and other) transporter	Sugar transport protein MST1 OS=Oryza sativa subsp. japonica OX=39947 GN=MST1 PE=2 SV=1	U	Intracellular trafficking, secretion, and vesicular transport
TRINITY_DN17737_c0_g1	25.94	15.09	27.69	29.34	28.28	18.91	11.42	7.76	7.5	43.94	29.07	23.09	LOC100281087	dehydrin COR410 [Zea mays]	cellular component: cell (GO:0005623);; cellular component: cell part (GO:0044464);; biological process: response to stimulus (GO:0050896);; cellular component: membrane (GO:0016020)	Cellular Component: cytosol (GO:0005829);; Biological Process: response to water deprivation (GO:0009414);; Biological Process: cold acclimation (GO:0009631);; Biological Process: response to abscisic acid (GO:0009737);; Cellular Component: membrane (GO:0016020);;	--	--	--	--	--	Dehydrin DHN1 OS=Oryza sativa subsp. japonica OX=39947 GN=DHN1 PE=2 SV=1	S	Function unknown
TRINITY_DN89121_c0_g2	0	0	0	0	0	0	0	0	0	0	0	0	--	--	--	--	--	--	--	--	--	--	--	--
TRINITY_DN42215_c0_g1	0	0	0	7.21	8.64	10.52	0	9.59	5.97	0	0	0	LOC101763159	pyrophosphate-energized vacuolar membrane proton pump isoform X2 [Setaria italica]	molecular function: catalytic activity (GO:0003824);; molecular function: transporter activity (GO:0005215);; biological process: localization (GO:0051179);; cellular component: membrane (GO:0016020);; cellular component: membrane part (GO:0044425)	Molecular Function: inorganic diphosphatase activity (GO:0004427);; Molecular Function: pyrophosphate hydrolysis-driven proton transmembrane transporter activity (GO:0009678);; Cellular Component: integral component of membrane (GO:0016021);;	--	K23025|2.3e-51|sita:101763159|K23025 H+-translocating diphosphatase [EC:7.1.3.1] | (RefSeq) pyrophosphate-energized vacuolar membrane proton pump isoform X1	--	--	Inorganic H+ pyrophosphatase	Pyrophosphate-energized vacuolar membrane proton pump OS=Hordeum vulgare OX=4513 PE=2 SV=2	C	Energy production and conversion
TRINITY_DN104852_c0_g1	0	0	0	0	0	0	0	0	0	0	0	0	--	--	--	--	--	--	--	--	--	--	--	--
TRINITY_DN28791_c1_g1	0	0	0	0	0	0	0	0	0	0	0	0	--	Serine/threonine-protein kinase-like protein [Dichanthelium oligosanthes]	molecular function: catalytic activity (GO:0003824);; biological process: metabolic process (GO:0008152);; biological process: cellular process (GO:0009987);; molecular function: binding (GO:0005488)	Molecular Function: protein serine/threonine kinase activity (GO:0004674);; Molecular Function: ATP binding (GO:0005524);;	--	--	[T]	Signal transduction mechanisms	--	Serine/threonine-protein kinase-like protein At5g23170 OS=Arabidopsis thaliana OX=3702 GN=At5g23170 PE=2 SV=1	T	Signal transduction mechanisms
TRINITY_DN11846_c0_g1	5.93	16.03	17.3	9.98	23.73	10.94	10.23	5.94	8.19	25.65	25.07	13.74	--	transcription factor GTE4-like [Panicum miliaceum]	biological process: multicellular organismal process (GO:0032501);; biological process: developmental process (GO:0032502);; biological process: single-organism process (GO:0044699);; biological process: biological regulation (GO:0065007);; biological process: cellular process (GO:0009987);; biological process: multi-organism process (GO:0051704)	Biological Process: multicellular organism development (GO:0007275);; Biological Process: regulation of mitotic cell cycle (GO:0007346);; Biological Process: biological_process (GO:0008150);; Biological Process: genetic transfer (GO:0009292);; Biological Process: DNA mediated transformation (GO:0009294);; Biological Process: cellular process (GO:0009987);; Biological Process: root system developm…	--	K11684|2.7e-07|cam:101514937|K11684 bromodomain-containing factor 1 | (RefSeq) transcription factor GTE4-like	[K]	Transcription	--	Transcription factor GTE4 OS=Arabidopsis thaliana OX=3702 GN=GTE4 PE=2 SV=1	K	Transcription
TRINITY_DN72347_c0_g1	25.46	0	0	0	6.34	6.36	40.44	7.19	37.07	0	6.73	0	LOC100279549	UDP-glucose 6-dehydrogenase isoform X1 [Zea mays]	molecular function: catalytic activity (GO:0003824);; biological process: metabolic process (GO:0008152);; biological process: single-organism process (GO:0044699);; molecular function: binding (GO:0005488)	Molecular Function: UDP-glucose 6-dehydrogenase activity (GO:0003979);; Molecular Function: NAD binding (GO:0051287);;	Pentose and glucuronate interconversions (ko00040);; Ascorbate and aldarate metabolism (ko00053);; Amino sugar and nucleotide sugar metabolism (ko00520)	K00012|1.3e-28|zma:100279549|K00012 UDPglucose 6-dehydrogenase [EC:1.1.1.22] | (RefSeq) TIDP3299; UDP-glucose 6-dehydrogenase	[GT]	--	UDP-glucose/GDP-mannose dehydrogenase family, NAD binding domain	UDP-glucose 6-dehydrogenase 5 OS=Oryza sativa subsp. japonica OX=39947 GN=UGD5 PE=2 SV=1	--	--
TRINITY_DN20194_c0_g1	0	0	0	0	0	0	0	0	0	0	0	9.66	--	Exosome complex exonuclease RRP46-like protein [Dichanthelium oligosanthes]	molecular function: catalytic activity (GO:0003824);; biological process: metabolic process (GO:0008152);; biological process: cellular process (GO:0009987)	Molecular Function: exonuclease activity (GO:0004527);;	RNA degradation (ko03018)	K12590|5.0e-09|sbi:8061392|K12590 exosome complex component RRP46 | (RefSeq) exosome complex exonuclease RRP46 homolog	[J]	Translation, ribosomal structure and biogenesis	--	Exosome complex exonuclease RRP46 homolog OS=Oryza sativa subsp. japonica OX=39947 GN=RRP46 PE=1 SV=2	J	Translation, ribosomal structure and biogenesis
TRINITY_DN60022_c0_g1	0	0	0	0	0	0	0	1.9	0	0	0	2.14	LOC101771928	uncharacterized protein LOC101771928 isoform X1 [Setaria italica]	biological process: response to stimulus (GO:0050896);; molecular function: binding (GO:0005488)	Biological Process: defense response (GO:0006952);; Molecular Function: ADP binding (GO:0043531);;	Plant-pathogen interaction (ko04626)	K13457|4.6e-10|soe:110797464|K13457 disease resistance protein RPM1 | (RefSeq) disease resistance protein RPM1-like	--	--	--	--	T	Signal transduction mechanisms
TRINITY_DN26573_c0_g1	0	0	0	0	3.02	0	4.41	0	0	4.21	2.3	0	LOC117847966	uncharacterized protein LOC117847966 [Setaria viridis]	--	--	--	--	--	--	--	--	--	--
TRINITY_DN13478_c0_g1	34.46	12.04	29.32	10.5	6.31	8.74	8.87	11.97	7.65	14.41	23.96	18.26	LOC101765574	potassium transporter 5 [Setaria italica]	biological process: localization (GO:0051179);; molecular function: transporter activity (GO:0005215);; biological process: cellular process (GO:0009987);; biological process: single-organism process (GO:0044699);; cellular component: membrane (GO:0016020);; cellular component: membrane part (GO:0044425)	Biological Process: potassium ion transport (GO:0006813);; Molecular Function: potassium ion transmembrane transporter activity (GO:0015079);; Cellular Component: membrane (GO:0016020);; Cellular Component: integral component of membrane (GO:0016021);;	--	K03549|8.7e-230|sita:101765574|K03549 KUP system potassium uptake protein | (RefSeq) potassium transporter 5	--	--	K+ potassium transporter;; K+ potassium transporter;; K+ potassium transporter	Potassium transporter 5 OS=Oryza sativa subsp. japonica OX=39947 GN=HAK5 PE=2 SV=2	P	Inorganic ion transport and metabolism
TRINITY_DN110203_c0_g1	0	0	0	0	0	0	0	0	0	27.03	17.32	0	--	--	--	--	--	--	--	--	--	--	--	--
TRINITY_DN30404_c1_g1	106.85	134.25	64.18	108.8	91.45	109.86	19.17	48.24	77.15	90.64	109.2	117.85	--	EIN3-binding F-box protein 1-like [Panicum miliaceum]	cellular component: cell (GO:0005623);; cellular component: macromolecular complex (GO:0032991);; cellular component: cell part (GO:0044464);; cellular component: organelle (GO:0043226);; biological process: metabolic process (GO:0008152);; biological process: cellular process (GO:0009987);; biological process: response to stimulus (GO:0050896);; biological process: biological regulation (GO:0065…	Cellular Component: ubiquitin ligase complex (GO:0000151);; Cellular Component: cellular_component (GO:0005575);; Cellular Component: intracellular (GO:0005622);; Cellular Component: obsolete cell (GO:0005623);; Cellular Component: nucleus (GO:0005634);; Biological Process: proteolysis (GO:0006508);; Biological Process: ubiquitin-dependent protein catabolic process (GO:0006511);; Biological Proce…	MAPK signaling pathway - plant (ko04016);; Plant hormone signal transduction (ko04075)	K14515|2.5e-36|sita:101758377|K14515 EIN3-binding F-box protein | (RefSeq) EIN3-binding F-box protein 1	--	--	--	--	S	Function unknown
TRINITY_DN2443_c0_g1	26.39	42.22	37.81	19.14	14.52	18.08	21.21	20.17	30.09	23.3	20.48	20.12	LOC101782597	cytochrome P450 89A2 [Setaria italica]	molecular function: binding (GO:0005488);; cellular component: membrane (GO:0016020);; molecular function: catalytic activity (GO:0003824);; biological process: metabolic process (GO:0008152);; biological process: single-organism process (GO:0044699)	Molecular Function: iron ion binding (GO:0005506);; Cellular Component: membrane (GO:0016020);; Molecular Function: oxidoreductase activity, acting on paired donors, with incorporation or reduction of molecular oxygen, NAD(P)H as one donor, and incorporation of one atom of oxygen (GO:0016709);; Molecular Function: heme binding (GO:0020037);;	--	K24184|9.8e-109|sita:101782597|K24184 cytochrome P450 family 89 subfamily A [EC:1.14.-.-] | (RefSeq) cytochrome P450 89A2	[Q]	Secondary metabolites biosynthesis, transport and catabolism	Cytochrome P450	Cytochrome P450 89A9 OS=Arabidopsis thaliana OX=3702 GN=CYP89A9 PE=2 SV=1	Q	Secondary metabolites biosynthesis, transport and catabolism
TRINITY_DN130058_c0_g1	0	0	0	1.21	3.18	4.09	0	0	2.76	2.21	3.62	7.71	--	--	--	--	--	--	--	--	--	--	--	--
TRINITY_DN110571_c0_g1	0	0	0	4.57	0	0	0	0	0	0	4.6	0	--	--	--	--	--	--	--	--	--	--	--	--
TRINITY_DN1900_c0_g2	19.56	18.37	10.67	8.92	14.67	13.58	11.87	36.62	20.18	16.82	11.32	12.32	--	hypothetical protein GQ55_1G110700 [Panicum hallii var. hallii]	--	--	--	--	--	--	Arabinogalactan peptide	Arabinogalactan protein 16 OS=Arabidopsis thaliana OX=3702 GN=AGP16 PE=1 SV=1	S	Function unknown
TRINITY_DN5541_c0_g3	2.88	3.45	3.33	10.83	9.29	10.24	3.8	5.72	5.12	9.34	9.02	9.27	--	hypothetical protein GQ55_9G651900 [Panicum hallii var. hallii]	molecular function: catalytic activity (GO:0003824);; biological process: metabolic process (GO:0008152)	Molecular Function: palmitoyl hydrolase activity (GO:0098599);;	Fatty acid elongation (ko00062);; Fatty acid metabolism (ko01212)	K01074|1.4e-174|sita:101774067|K01074 palmitoyl-protein thioesterase [EC:3.1.2.22] | (RefSeq) palmitoyl-protein thioesterase 1	[IO]	--	Palmitoyl protein thioesterase;; Putative serine esterase (DUF676)	--	--	--
TRINITY_DN23009_c0_g1	19.37	19.43	18.26	25.85	24.58	21.08	22.02	10.46	13.45	25.16	18.95	26.22	LOC8086157	uncharacterized protein LOC8086157 [Sorghum bicolor]	--	--	--	--	--	--	--	--	--	--
TRINITY_DN80643_c0_g1	0	0	0	0	0	0	0	0	0	0	0	0	--	--	--	--	--	--	--	--	--	--	--	--
TRINITY_DN113249_c0_g1	0	0	0	0	0	0	0	0	0	0	0	0	--	hypothetical protein C2845_PM07G36060 [Panicum miliaceum]	molecular function: catalytic activity (GO:0003824);; molecular function: binding (GO:0005488)	Molecular Function: N-acetyltransferase activity (GO:0008080);; Molecular Function: metal ion binding (GO:0046872);;	--	--	--	--	--	--	S	Function unknown
TRINITY_DN29768_c0_g1	0	0	0	1.49	1.31	0	0	0	0	1.35	0	0	--	--	--	--	--	--	--	--	--	--	--	--
TRINITY_DN81420_c0_g1	0	0	2.42	0	0	0	0	0	0	3.07	5.09	0	--	hypothetical protein GQ55_1G019400 [Panicum hallii var. hallii]	--	--	--	K20178|5.1e-20|sita:101764624|K20178 vacuolar protein sorting-associated protein 8 | (RefSeq) uncharacterized protein LOC101764624	--	--	--	--	--	--
TRINITY_DN43299_c0_g2	0	0	0	0	0	0	0	0	32.26	0	0	0.29	--	--	--	--	--	--	--	--	--	--	--	--
TRINITY_DN21932_c0_g1	0	0	0	0	0	0	0	0	0	0	0	0	LOC8054923	cytochrome P450 72A14 [Sorghum bicolor]	molecular function: catalytic activity (GO:0003824);; biological process: metabolic process (GO:0008152);; biological process: single-organism process (GO:0044699);; molecular function: binding (GO:0005488)	Molecular Function: monooxygenase activity (GO:0004497);; Molecular Function: iron ion binding (GO:0005506);; Molecular Function: oxidoreductase activity, acting on paired donors, with incorporation or reduction of molecular oxygen (GO:0016705);; Molecular Function: heme binding (GO:0020037);;	--	K07426|2.1e-36|cpep:111792333|K07426 cytochrome P450 family 4 subfamily B polypeptide 1 [EC:1.14.14.1] | (RefSeq) cytochrome P450 CYP72A219-like	[QI]	--	Cytochrome P450	Cytochrome P450 72A14 OS=Arabidopsis thaliana OX=3702 GN=CYP72A14 PE=2 SV=1	Q	Secondary metabolites biosynthesis, transport and catabolism
TRINITY_DN171091_c0_g1	0	0	0	0	0	0	0	0.9	0	0	0	0	--	--	--	--	--	--	--	--	--	--	--	--
TRINITY_DN110107_c0_g1	93.62	0	0	0	0	0	112.49	0	0	9.84	97.82	0	LOC110757851	polyubiquitin-like [Prunus avium]	molecular function: binding (GO:0005488);; cellular component: cell (GO:0005623);; cellular component: cell part (GO:0044464);; cellular component: organelle (GO:0043226);; biological process: metabolic process (GO:0008152);; biological process: cellular process (GO:0009987);; biological process: response to stimulus (GO:0050896)	Molecular Function: protein binding (GO:0005515);; Cellular Component: cellular_component (GO:0005575);; Cellular Component: intracellular (GO:0005622);; Cellular Component: obsolete cell (GO:0005623);; Cellular Component: cytoplasm (GO:0005737);; Cellular Component: vacuole (GO:0005773);; Biological Process: proteolysis (GO:0006508);; Biological Process: ubiquitin-dependent protein catabolic pro…	Ubiquitin mediated proteolysis (ko04120)	K08770|9.1e-34|cpap:110806735|K08770 ubiquitin C | (RefSeq) polyubiquitin	[OR]	--	Ubiquitin family;; Ubiquitin-2 like Rad60 SUMO-like;; Ubiquitin-like domain	Polyubiquitin (Fragment) OS=Acetabularia peniculus OX=35862 PE=3 SV=2	O	Posttranslational modification, protein turnover, chaperones
TRINITY_DN61302_c0_g1	0	0	1.49	0	0.38	0	0.89	0	0	0	0	0	--	Cellular morphogenesis-related protein [Ceratobasidium theobromae]	--	--	--	--	--	--	--	--	--	--
TRINITY_DN14126_c0_g2	18.45	16.76	16.95	11.41	5.58	8.62	13.56	3.91	10.15	6.12	6.65	8.75	--	beta-glucuronosyltransferase GlcAT14B [Panicum miliaceum]	cellular component: membrane (GO:0016020);; cellular component: membrane part (GO:0044425);; molecular function: catalytic activity (GO:0003824)	Cellular Component: integral component of membrane (GO:0016021);; Molecular Function: transferase activity (GO:0016740);;	--	K20891|1.9e-103|vvi:100245719|K20891 beta-glucuronosyltransferase [EC:2.4.1.-] | (RefSeq) beta-glucuronosyltransferase GlcAT14B	[G]	Carbohydrate transport and metabolism	Core-2/I-Branching enzyme	Beta-glucuronosyltransferase GlcAT14A OS=Arabidopsis thaliana OX=3702 GN=GLCAT14A PE=2 SV=1	G	Carbohydrate transport and metabolism
TRINITY_DN177089_c0_g1	0	0	0	0	0	0	0	0	0	1.08	0	0	--	--	--	--	--	--	--	--	--	--	--	--
TRINITY_DN203427_c0_g1	0	0	0	0.93	0	0.78	0	0	0	0	0	0	--	hypothetical protein RhiirA4_390448 [Rhizophagus irregularis]	molecular function: catalytic activity (GO:0003824);; cellular component: membrane (GO:0016020);; cellular component: membrane part (GO:0044425)	Molecular Function: helicase activity (GO:0004386);; Cellular Component: integral component of membrane (GO:0016021);;	--	--	--	--	--	--	--	--
TRINITY_DN150771_c0_g1	0	0	0	0	0	0	0	0	0	0	0	0	DWF1	cell elongation protein / DWARF1 / DIMINUTO (DIM) [Arabidopsis thaliana]	cellular component: membrane (GO:0016020);; cellular component: membrane part (GO:0044425);; molecular function: catalytic activity (GO:0003824);; biological process: metabolic process (GO:0008152);; biological process: single-organism process (GO:0044699);; molecular function: binding (GO:0005488)	Cellular Component: integral component of membrane (GO:0016021);; Molecular Function: oxidoreductase activity (GO:0016491);; Molecular Function: FAD binding (GO:0071949);;	Steroid biosynthesis (ko00100)	K09828|1.2e-55|ath:AT3G19820|K09828 Delta24-sterol reductase [EC:1.3.1.72 1.3.1.-] | (RefSeq) DWF1; cell elongation protein / DWARF1 / DIMINUTO (DIM)	[R]	General function prediction only	FAD binding domain	Delta(24)-sterol reductase OS=Arabidopsis thaliana OX=3702 GN=DIM PE=1 SV=2	C	Energy production and conversion
TRINITY_DN1347_c0_g1	2.69	7.9	2.91	8.69	6.13	8.6	2.82	9.97	2.86	5.2	3.41	2.43	--	--	--	--	--	--	--	--	--	--	--	--
TRINITY_DN3667_c2_g1	4.79	1.71	4.12	0.67	1.18	1.69	4.43	6.05	4.39	1.55	1.43	1.28	--	pollen receptor-like kinase 4 [Panicum miliaceum]	molecular function: catalytic activity (GO:0003824);; biological process: metabolic process (GO:0008152);; biological process: cellular process (GO:0009987);; molecular function: binding (GO:0005488);; cellular component: membrane (GO:0016020);; cellular component: membrane part (GO:0044425)	Molecular Function: protein kinase activity (GO:0004672);; Molecular Function: ATP binding (GO:0005524);; Cellular Component: integral component of membrane (GO:0016021);;	Plant hormone signal transduction (ko04075)	K13415|1.3e-26|atr:18432040|K13415 protein brassinosteroid insensitive 1 [EC:2.7.10.1 2.7.11.1] | (RefSeq) systemin receptor SR160	--	--	Protein kinase domain;; Protein tyrosine and serine/threonine kinase	Probable LRR receptor-like serine/threonine-protein kinase At4g31250 OS=Arabidopsis thaliana OX=3702 GN=At4g31250 PE=1 SV=1	T	Signal transduction mechanisms
TRINITY_DN84011_c0_g1	0	2.79	0	0	0	0	0	0	0	0	0	0	LOC100837926	eukaryotic translation initiation factor 2 subunit gamma [Brachypodium distachyon]	biological process: metabolic process (GO:0008152);; biological process: cellular process (GO:0009987);; biological process: cellular component organization or biogenesis (GO:0071840);; molecular function: binding (GO:0005488);; molecular function: catalytic activity (GO:0003824);; cellular component: cell (GO:0005623);; cellular component: cell part (GO:0044464);; cellular component: macromolecu…	Biological Process: formation of translation preinitiation complex (GO:0001731);; Molecular Function: translation initiation factor activity (GO:0003743);; Molecular Function: GTPase activity (GO:0003924);; Molecular Function: GTP binding (GO:0005525);; Cellular Component: cytoplasm (GO:0005737);; Cellular Component: cytosol (GO:0005829);; Cellular Component: eukaryotic translation initiation fac…	RNA transport (ko03013)	K03242|3.7e-49|ats:109744123|K03242 translation initiation factor 2 subunit 3 | (RefSeq) LOC109744123; eukaryotic translation initiation factor 2 subunit gamma-like	[J]	Translation, ribosomal structure and biogenesis	--	--	J	Translation, ribosomal structure and biogenesis
TRINITY_DN50678_c1_g1	0	0	0	0.37	0	0	0	0	0.38	0	0	0.35	--	--	--	--	--	--	--	--	--	--	--	--
TRINITY_DN51163_c0_g2	0	0	0	0	0	0	0	0	4.14	0	0	0	--	--	--	--	--	--	--	--	--	--	--	--
TRINITY_DN162757_c0_g2	0	0	0	0	5.57	0	0	0	0	0	0	0	--	--	--	--	--	--	--	--	--	--	--	--
TRINITY_DN125180_c0_g5	0	0	0	0	0	0	0	0	0.65	0	0	0	LOC117847827	protein trichome birefringence-like 33 [Setaria viridis]	cellular component: cell (GO:0005623);; cellular component: organelle (GO:0043226);; cellular component: cell part (GO:0044464);; molecular function: catalytic activity (GO:0003824)	Cellular Component: Golgi apparatus (GO:0005794);; Molecular Function: O-acetyltransferase activity (GO:0016413);;	--	--	--	--	GDSL/SGNH-like Acyl-Esterase family found in Pmr5 and Cas1p	Protein trichome birefringence-like 33 OS=Arabidopsis thaliana OX=3702 GN=TBL33 PE=2 SV=1	S	Function unknown
TRINITY_DN87364_c0_g1	4.25	0	0	0	3.14	0	0	0	4.45	0	0	3.95	LOC112884246	uncharacterized protein LOC112884246 [Panicum hallii]	cellular component: membrane (GO:0016020);; cellular component: membrane part (GO:0044425)	Cellular Component: integral component of membrane (GO:0016021);;	--	K11267|1.3e-11|zma:100284656|K11267 sister chromatid cohesion protein PDS5 | (RefSeq) embryogenesis transmembrane protein	--	--	Domain of unknown function	--	S	Function unknown
TRINITY_DN6798_c4_g1	3.43	4.69	3.43	3.52	2.18	2.88	3.36	2.54	2.06	2.8	3.98	4.01	--	hypothetical protein GQ55_7G287600 [Panicum hallii var. hallii]	molecular function: binding (GO:0005488)	Molecular Function: DNA binding (GO:0003677);; Molecular Function: ADP binding (GO:0043531);;	--	K15078|4.1e-45|vvi:100255136|K15078 structure-specific endonuclease subunit SLX1 [EC:3.6.1.-] | (RefSeq) putative disease resistance protein RGA1	[T]	Signal transduction mechanisms	NB-ARC domain;; Leucine rich repeat;; Leucine Rich repeats (2 copies)	Disease resistance protein RPM1 OS=Arabidopsis thaliana OX=3702 GN=RPM1 PE=1 SV=1	T	Signal transduction mechanisms
TRINITY_DN33266_c0_g1	18.78	5.12	5.64	42.03	50.46	0	14.83	0	0	16.28	49.08	8.76	--	hypothetical protein GQ55_2G028500 [Panicum hallii var. hallii]	biological process: cellular process (GO:0009987);; biological process: signaling (GO:0023052);; biological process: single-organism process (GO:0044699);; biological process: response to stimulus (GO:0050896);; biological process: biological regulation (GO:0065007);; cellular component: membrane (GO:0016020);; cellular component: membrane part (GO:0044425);; molecular function: transporter activ…	Biological Process: ethylene-activated signaling pathway (GO:0009873);; Cellular Component: integral component of membrane (GO:0016021);; Molecular Function: metal ion transmembrane transporter activity (GO:0046873);;	MAPK signaling pathway - plant (ko04016);; Plant hormone signal transduction (ko04075)	K14513|1.6e-35|sita:101769406|K14513 ethylene-insensitive protein 2 | (RefSeq) protein ETHYLENE-INSENSITIVE 2	--	--	--	Protein ETHYLENE-INSENSITIVE 2 OS=Oryza sativa subsp. japonica OX=39947 GN=EIN2 PE=2 SV=1	P	Inorganic ion transport and metabolism
TRINITY_DN213253_c0_g1	0	0	0	0	0	0	0	0	0	0	0	0	--	--	--	--	--	--	--	--	--	--	--	--
TRINITY_DN5710_c0_g1	99	139.89	97.07	136.77	136.39	140.64	134.5	131.01	107.8	151.57	157.17	154.57	--	hypothetical protein GQ55_7G321800 [Panicum hallii var. hallii]	molecular function: binding (GO:0005488);; molecular function: catalytic activity (GO:0003824);; biological process: metabolic process (GO:0008152);; biological process: cellular process (GO:0009987)	Molecular Function: DNA binding (GO:0003677);; Molecular Function: DNA-directed 5'-3' RNA polymerase activity (GO:0003899);; Biological Process: transcription, DNA-templated (GO:0006351);; Molecular Function: zinc ion binding (GO:0008270);;	RNA polymerase (ko03020)	K03009|3.8e-23|dosa:Os01t0530366-01|K03009 DNA-directed RNA polymerases I, II, and III subunit RPABC4 | (RefSeq) Os01g0530366; RNA polymerase Rbp10 domain containing protein.	[K]	Transcription	DNA directed RNA polymerase, 7 kDa subunit	DNA-directed RNA polymerases II, IV and V subunit 12 OS=Arabidopsis thaliana OX=3702 GN=NRPB12 PE=1 SV=1	K	Transcription
TRINITY_DN38379_c0_g1	0	0	0	0	0	0	0	0	0	0	0	0	--	--	--	--	--	--	--	--	--	--	--	--
TRINITY_DN28013_c0_g1	0	0	0	0	0	0	0	0	0	0	0	0	LOC105173012	O-methyltransferase 2-like [Sesamum indicum]	molecular function: catalytic activity (GO:0003824);; biological process: metabolic process (GO:0008152);; molecular function: binding (GO:0005488)	Molecular Function: O-methyltransferase activity (GO:0008171);; Biological Process: methylation (GO:0032259);; Molecular Function: protein dimerization activity (GO:0046983);;	Tryptophan metabolism (ko00380)	K22588|7.8e-25|bna:106421710|K22588 acetylserotonin O-methyltransferase, plant [EC:2.1.1.4] | (RefSeq) xanthohumol 4'-O-methyltransferase-like	[R]	General function prediction only	O-methyltransferase domain	Bergaptol O-methyltransferase OS=Ammi majus OX=48026 GN=BMT PE=1 SV=1	S	Function unknown
TRINITY_DN6066_c0_g1	8.59	18.79	10.52	24.32	53.16	41.36	9.84	12.62	13.34	44.25	28.06	28.89	--	hypothetical protein GQ55_8G161600 [Panicum hallii var. hallii]	cellular component: membrane (GO:0016020);; cellular component: membrane part (GO:0044425);; molecular function: catalytic activity (GO:0003824);; biological process: metabolic process (GO:0008152);; biological process: single-organism process (GO:0044699)	Cellular Component: integral component of membrane (GO:0016021);; Molecular Function: oxidoreductase activity (GO:0016491);;	--	K22418|2.2e-192|sita:101760497|K22418 11beta/17beta-hydroxysteroid dehydrogenase [EC:1.1.1.146 1.1.1.-] | (RefSeq) 11-beta-hydroxysteroid dehydrogenase 1B	[Q]	Secondary metabolites biosynthesis, transport and catabolism	short chain dehydrogenase;; Enoyl-(Acyl carrier protein) reductase;; KR domain	11-beta-hydroxysteroid dehydrogenase A OS=Arachis hypogaea OX=3818 GN=STO-A PE=1 SV=1	Q	Secondary metabolites biosynthesis, transport and catabolism
TRINITY_DN92935_c0_g1	0	0	1.45	0	0	0	10.14	2.04	0	0	0	0	--	hypothetical protein V496_05690 [Pseudogymnoascus sp. VKM F-4515 (FW-2607)]	--	--	--	--	--	--	--	--	--	--
TRINITY_DN90956_c0_g1	9.43	17.44	8.84	6.52	9.37	9.05	9.76	16.67	6.01	9.04	10.42	7.78	LOC101772369	bifunctional dihydrofolate reductase-thymidylate synthase isoform X1 [Setaria italica]	molecular function: catalytic activity (GO:0003824);; biological process: metabolic process (GO:0008152);; biological process: single-organism process (GO:0044699);; biological process: cellular process (GO:0009987)	Molecular Function: dihydrofolate reductase activity (GO:0004146);; Molecular Function: thymidylate synthase activity (GO:0004799);; Biological Process: dTMP biosynthetic process (GO:0006231);; Biological Process: one-carbon metabolic process (GO:0006730);; Biological Process: methylation (GO:0032259);; Biological Process: tetrahydrofolate biosynthetic process (GO:0046654);;	Pyrimidine metabolism (ko00240);; One carbon pool by folate (ko00670);; Folate biosynthesis (ko00790)	K13998|3.9e-19|osa:4350527|K13998 dihydrofolate reductase / thymidylate synthase [EC:1.5.1.3 2.1.1.45] | (RefSeq) bifunctional dihydrofolate reductase-thymidylate synthase isoform X1	[H]	Coenzyme transport and metabolism	--	Bifunctional dihydrofolate reductase-thymidylate synthase OS=Zea mays OX=4577 GN=DRTS PE=2 SV=1	H	Coenzyme transport and metabolism
TRINITY_DN197204_c0_g1	22.79	0	0	17.49	0	0	18.33	0	0	0	18.11	0	--	--	--	--	--	--	--	--	--	--	--	--
TRINITY_DN35070_c0_g1	10.2	59.17	0	23.81	7.65	7.74	48.72	34.83	0	26.46	32.31	9.66	--	unnamed protein product [Digitaria exilis]	molecular function: structural molecule activity (GO:0005198);; biological process: metabolic process (GO:0008152);; biological process: cellular process (GO:0009987);; cellular component: cell (GO:0005623);; cellular component: macromolecular complex (GO:0032991);; cellular component: organelle (GO:0043226);; cellular component: organelle part (GO:0044422);; cellular component: cell part (GO:004…	Molecular Function: structural constituent of ribosome (GO:0003735);; Biological Process: translation (GO:0006412);; Cellular Component: cytosolic small ribosomal subunit (GO:0022627);;	Ribosome (ko03010)	K02949|7.2e-16|sbi:8075895|K02949 small subunit ribosomal protein S11e | (RefSeq) 40S ribosomal protein S11	[J]	Translation, ribosomal structure and biogenesis	--	40S ribosomal protein S11 OS=Euphorbia esula OX=3993 GN=RPS11 PE=2 SV=1	J	Translation, ribosomal structure and biogenesis
TRINITY_DN5223_c0_g1	29.01	27.58	28.22	57.05	71	60.8	36.73	44.15	37.63	60.56	66.13	59.06	LOC101784744	beclin-1-like protein [Setaria italica]	biological process: reproduction (GO:0000003);; biological process: metabolic process (GO:0008152);; biological process: cellular process (GO:0009987);; biological process: cellular component organization or biogenesis (GO:0071840);; cellular component: cell (GO:0005623);; cellular component: cell part (GO:0044464);; cellular component: membrane (GO:0016020);; cellular component: macromolecular c…	Biological Process: reproduction (GO:0000003);; Biological Process: autophagosome assembly (GO:0000045);; Cellular Component: phagophore assembly site (GO:0000407);; Cellular Component: cellular_component (GO:0005575);; Cellular Component: intracellular (GO:0005622);; Cellular Component: obsolete cell (GO:0005623);; Cellular Component: cytoplasm (GO:0005737);; Cellular Component: phosphatidylinos…	Autophagy - other (ko04136)	K08334|1.4e-171|sita:101784744|K08334 beclin | (RefSeq) beclin-1-like protein	[T]	Signal transduction mechanisms	Apg6 coiled-coil region;; Apg6 BARA domain;; Apg6 BARA domain	Beclin-1-like protein OS=Arabidopsis thaliana OX=3702 GN=ATG6 PE=1 SV=2	T	Signal transduction mechanisms
TRINITY_DN36306_c0_g1	16.01	15.82	10.33	9.2	9.2	15.16	15.22	20.68	12.09	22.58	20.51	24.91	LOC112903358	CBL-interacting protein kinase 32 [Panicum hallii]	molecular function: catalytic activity (GO:0003824);; biological process: metabolic process (GO:0008152);; biological process: cellular process (GO:0009987);; molecular function: binding (GO:0005488);; biological process: signaling (GO:0023052);; biological process: single-organism process (GO:0044699);; biological process: response to stimulus (GO:0050896);; biological process: biological regula…	Molecular Function: protein serine/threonine kinase activity (GO:0004674);; Molecular Function: ATP binding (GO:0005524);; Biological Process: signal transduction (GO:0007165);; Cellular Component: integral component of membrane (GO:0016021);;	--	--	[T]	Signal transduction mechanisms	--	CBL-interacting protein kinase 32 OS=Oryza sativa subsp. japonica OX=39947 GN=CIPK32 PE=2 SV=2	T	Signal transduction mechanisms
TRINITY_DN196734_c0_g1	0	0	15.37	0	0	0	0	0	0	0	0	0	--	--	--	--	--	--	--	--	--	--	--	--
TRINITY_DN201985_c0_g1	0	0	0	0	0	0	0	0	0	0	0	0	SPPG_07795	40S ribosomal protein S3-A [Spizellomyces punctatus DAOM BR117]	molecular function: binding (GO:0005488);; molecular function: structural molecule activity (GO:0005198);; biological process: metabolic process (GO:0008152);; biological process: cellular process (GO:0009987);; cellular component: cell (GO:0005623);; cellular component: macromolecular complex (GO:0032991);; cellular component: organelle (GO:0043226);; cellular component: organelle part (GO:00444…	Molecular Function: RNA binding (GO:0003723);; Molecular Function: structural constituent of ribosome (GO:0003735);; Biological Process: translation (GO:0006412);; Cellular Component: small ribosomal subunit (GO:0015935);;	Ribosome (ko03010)	K02985|9.6e-98|cic:CICLE_v10009346mg|K02985 small subunit ribosomal protein S3e | (RefSeq) hypothetical protein	[J]	Translation, ribosomal structure and biogenesis	Ribosomal protein S3, C-terminal domain;; KH domain	40S ribosomal protein S3-1 OS=Arabidopsis thaliana OX=3702 GN=RPS3A PE=1 SV=1	J	Translation, ribosomal structure and biogenesis
TRINITY_DN109230_c0_g3	0	0	0	0	0	0	0	0	0	0	0	21.89	--	--	--	--	--	--	--	--	--	--	--	--
TRINITY_DN163298_c0_g1	0	0	0	0	0	0.67	0	0	0	0	0	0	Gasu_20800	asparaginyl-tRNA synthetase isoform 2 [Galdieria sulphuraria]	molecular function: binding (GO:0005488);; molecular function: catalytic activity (GO:0003824);; biological process: metabolic process (GO:0008152);; biological process: cellular process (GO:0009987);; biological process: single-organism process (GO:0044699)	Molecular Function: nucleic acid binding (GO:0003676);; Molecular Function: asparagine-tRNA ligase activity (GO:0004816);; Molecular Function: ATP binding (GO:0005524);; Biological Process: asparaginyl-tRNA aminoacylation (GO:0006421);;	Aminoacyl-tRNA biosynthesis (ko00970)	K01893|1.9e-29|gsl:Gasu_20800|K01893 asparaginyl-tRNA synthetase [EC:6.1.1.22] | (RefSeq) asparaginyl-tRNA synthetase isoform 1	[J]	Translation, ribosomal structure and biogenesis	OB-fold nucleic acid binding domain	--	--	--
TRINITY_DN108912_c0_g1	0	0	0	0	0	0	0.25	0.08	0	0	0	0	CAOG_09008	hypothetical protein CAOG_09008 [Capsaspora owczarzaki ATCC 30864]	biological process: reproduction (GO:0000003);; biological process: cellular process (GO:0009987);; biological process: developmental process (GO:0032502);; biological process: single-organism process (GO:0044699);; biological process: cellular component organization or biogenesis (GO:0071840);; biological process: response to stimulus (GO:0050896);; biological process: reproductive process (GO:0…	Biological Process: reproduction (GO:0000003);; Biological Process: cell morphogenesis (GO:0000902);; Biological Process: cell morphogenesis involved in differentiation (GO:0000904);; Biological Process: response to acid chemical (GO:0001101);; Biological Process: developmental process involved in reproduction (GO:0003006);; Molecular Function: molecular_function (GO:0003674);; Molecular Function…	--	K17098|1.1e-55|smo:SELMODRAFT_94768|K17098 annexin D | (RefSeq) hypothetical protein	[U]	Intracellular trafficking, secretion, and vesicular transport	Annexin	Annexin D5 OS=Arabidopsis thaliana OX=3702 GN=ANN5 PE=2 SV=2	U	Intracellular trafficking, secretion, and vesicular transport
TRINITY_DN1429_c0_g1	12	12.95	13.43	24.95	38.87	31.08	22.71	34.56	27.73	31.85	27.67	25.52	LOC101778961	snRNA-activating protein complex subunit 4 isoform X2 [Setaria italica]	molecular function: binding (GO:0005488);; cellular component: cell (GO:0005623);; cellular component: organelle (GO:0043226);; cellular component: cell part (GO:0044464)	Molecular Function: DNA binding (GO:0003677);; Cellular Component: nucleus (GO:0005634);;	--	K09420|1.3e-40|bdi:104583495|K09420 transcriptional activator Myb | (RefSeq) myb-related protein B isoform X1	[K]	Transcription	Myb-like DNA-binding domain;; Myb-like DNA-binding domain;; Myb DNA-binding like;; SLIDE	Transcription factor MYB3R-4 OS=Arabidopsis thaliana OX=3702 GN=MYB3R4 PE=1 SV=1	--	--
TRINITY_DN1382_c0_g3	6.68	8.37	4.69	10.42	17.38	20.55	11.56	8.92	4.99	13.17	14.43	14.17	--	--	--	--	--	--	--	--	--	--	--	--
TRINITY_DN16505_c0_g1	2.07	0.53	0	2.87	2.08	2.41	1.89	0.92	2.51	3.96	4.75	2.78	--	--	--	--	--	--	--	--	--	--	--	--
TRINITY_DN99318_c0_g1	0	0	0	0	0	0	0	0	0	0	0	0	LOC8062660	subtilisin-like protease SBT3.5 [Sorghum bicolor]	molecular function: catalytic activity (GO:0003824);; biological process: metabolic process (GO:0008152)	Molecular Function: serine-type endopeptidase activity (GO:0004252);;	--	--	--	--	--	--	O	Posttranslational modification, protein turnover, chaperones
TRINITY_DN25757_c0_g1	0	0	0	0	5.78	0	0	0	8.55	0	0	0	--	--	--	--	--	--	--	--	--	--	--	--
TRINITY_DN32478_c0_g1	0	0	0	0	0.42	0.4	0	0	0	0	0	0	--	--	--	--	--	--	--	--	--	--	--	--
TRINITY_DN196686_c1_g1	0	0	0	0	0	0	0	0	0	33.51	0	0	--	uncharacterized protein C2845_PM03G14980 [Panicum miliaceum]	molecular function: catalytic activity (GO:0003824);; biological process: metabolic process (GO:0008152);; biological process: cellular process (GO:0009987);; biological process: response to stimulus (GO:0050896)	Molecular Function: catalytic activity (GO:0003824);; Biological Process: DNA repair (GO:0006281);;	--	--	--	--	--	--	S	Function unknown
TRINITY_DN15788_c3_g1	0	0	0	0	0	0	0	0	3.42	0	0	0	--	--	--	--	--	--	--	--	--	--	--	--
TRINITY_DN47909_c1_g1	0	0	0	0	0	0	0	0	0	0	0	0	--	hypothetical protein Lal_00008619 [Lupinus albus]	--	--	--	--	--	--	--	--	--	--
TRINITY_DN201376_c0_g1	0	0	0	0	0	0	0	0	0	0	0	0	OEP16-1	outer plastid envelope protein 16-1 [Arabidopsis thaliana]	biological process: response to stimulus (GO:0050896);; biological process: single-organism process (GO:0044699);; biological process: localization (GO:0051179);; molecular function: transporter activity (GO:0005215);; molecular function: binding (GO:0005488);; cellular component: cell (GO:0005623);; cellular component: cell part (GO:0044464);; cellular component: organelle (GO:0043226);; cellula…	Biological Process: response to acid chemical (GO:0001101);; Biological Process: amino acid transmembrane transport (GO:0003333);; Molecular Function: molecular_function (GO:0003674);; Molecular Function: transporter activity (GO:0005215);; Molecular Function: organic acid transmembrane transporter activity (GO:0005342);; Molecular Function: binding (GO:0005488);; Molecular Function: protein bind…	--	K17790|2.2e-08|cpap:110821549|K17790 mitochondrial import inner membrane translocase subunit TIM22 | (RefSeq) outer envelope pore protein 16-4, chloroplastic	--	--	Tim17/Tim22/Tim23/Pmp24 family	Outer envelope pore protein 16-1, chloroplastic OS=Arabidopsis thaliana OX=3702 GN=OEP161 PE=1 SV=1	U	Intracellular trafficking, secretion, and vesicular transport
TRINITY_DN61547_c0_g1	0	0	0	0	0	0	0	0	0	0	0	0	--	--	--	--	--	--	--	--	Putative ephrin-receptor like	--	--	--
TRINITY_DN213160_c0_g1	0	0	0	0	0	0	0	0	0	0	0	0	PHATRDRAFT_28841	predicted protein [Phaeodactylum tricornutum CCAP 1055/1]	molecular function: catalytic activity (GO:0003824)	Molecular Function: acetyltransferase activity (GO:0016407);;	--	--	[E]	Amino acid transport and metabolism	Maltose acetyltransferase	--	E	Amino acid transport and metabolism
TRINITY_DN29625_c1_g1	0	0	0	0	0	0	0	0	13.84	0	0	0	--	--	--	--	--	--	--	--	--	--	--	--
TRINITY_DN13447_c0_g1	8.61	4.95	5	5.04	11.02	5.62	10.87	44.26	26.24	7.1	9.26	11.51	LOC117864375	2,3-dimethylmalate lyase-like [Setaria viridis]	molecular function: catalytic activity (GO:0003824)	Molecular Function: catalytic activity (GO:0003824);;	--	--	[C]	Energy production and conversion	Phosphoenolpyruvate phosphomutase	--	C	Energy production and conversion
TRINITY_DN37211_c0_g1	0	0	0	0	0	0	0	0	0	0	0	0	--	--	--	--	--	--	--	--	--	--	--	--
TRINITY_DN22631_c0_g1	55.88	44.54	61.93	15.32	15.06	26.78	95.11	85.12	58.06	63.86	71.74	54.61	--	--	--	--	--	--	--	--	--	--	--	--
TRINITY_DN30201_c0_g1	0	0	0	0.83	0.72	0	0	0	0	0.76	0.83	0	--	zinc finger BED domain-containing protein RICESLEEPER 1-like [Panicum miliaceum]	molecular function: binding (GO:0005488)	Molecular Function: DNA binding (GO:0003677);; Molecular Function: protein dimerization activity (GO:0046983);;	--	--	--	--	hAT family C-terminal dimerisation region	--	L	Replication, recombination and repair
TRINITY_DN210459_c0_g1	0	0	15.68	0	0	0	0	0	0	0	0	0	--	related to mismatch base pair and cruciform DNA recognition protein Hmp1 [Serendipita indica DSM 11827]	--	--	--	--	--	--	CsbD-like	--	--	--
TRINITY_DN5408_c0_g1	231.58	201.79	243.31	155.02	57.62	102.87	176.97	110.38	137.41	101.87	107.16	122.6	LOC101768416	trans-cinnamate 4-monooxygenase [Setaria italica]	molecular function: binding (GO:0005488);; cellular component: membrane (GO:0016020);; cellular component: membrane part (GO:0044425);; molecular function: catalytic activity (GO:0003824);; biological process: metabolic process (GO:0008152);; biological process: single-organism process (GO:0044699)	Molecular Function: iron ion binding (GO:0005506);; Cellular Component: integral component of membrane (GO:0016021);; Molecular Function: oxidoreductase activity, acting on paired donors, with incorporation or reduction of molecular oxygen (GO:0016705);; Molecular Function: heme binding (GO:0020037);;	Ubiquinone and other terpenoid-quinone biosynthesis (ko00130);; Phenylpropanoid biosynthesis (ko00940);; Flavonoid biosynthesis (ko00941);; Stilbenoid, diarylheptanoid and gingerol biosynthesis (ko00945)	K00487|8.1e-166|sita:101768416|K00487 trans-cinnamate 4-monooxygenase [EC:1.14.14.91] | (RefSeq) trans-cinnamate 4-monooxygenase	[Q]	Secondary metabolites biosynthesis, transport and catabolism	Cytochrome P450;; Cytochrome P450	Trans-cinnamate 4-monooxygenase OS=Catharanthus roseus OX=4058 GN=CYP73A4 PE=2 SV=1	Q	Secondary metabolites biosynthesis, transport and catabolism
TRINITY_DN39165_c0_g1	1.54	2.26	2.44	11.85	18.68	17.21	11.98	19.05	14.86	45.19	33	26.52	LOC117866297	uncharacterized protein LOC117866297 [Setaria viridis]	--	--	--	--	--	--	--	--	S	Function unknown
TRINITY_DN19717_c0_g1	7.96	0	0	12.85	11.94	11.83	31.37	8.93	5.74	12.95	4.31	0	--	unnamed protein product [Triticum turgidum subsp. durum]	biological process: cellular process (GO:0009987);; biological process: signaling (GO:0023052);; biological process: single-organism process (GO:0044699);; biological process: response to stimulus (GO:0050896);; biological process: biological regulation (GO:0065007)	Biological Process: signal transduction (GO:0007165);;	--	K20642|3.3e-08|gmx:100775644|K20642 Rho GTPase-activating protein 22/24/25 | (RefSeq) rho GTPase-activating protein 5	[T]	Signal transduction mechanisms	--	Rho GTPase-activating protein 3 OS=Arabidopsis thaliana OX=3702 GN=ROPGAP3 PE=2 SV=1	T	Signal transduction mechanisms
TRINITY_DN47657_c1_g1	12.74	0	0	3.42	34.5	6.17	6.71	7.23	0	2.98	0	0	--	hypothetical protein Lal_00001070 [Lupinus albus]	--	--	--	--	--	--	--	--	--	--
TRINITY_DN42179_c0_g1	0	0	0	0	3.53	0	0	0	0	0	0	0	--	--	--	--	--	--	--	--	--	--	--	--
TRINITY_DN64077_c0_g1	2.23	0	1.08	0.61	1.6	1.54	1.23	0	21.72	0.28	1.5	0.85	--	--	--	--	--	--	--	--	--	--	--	--
TRINITY_DN19386_c0_g1	3.66	7.84	8.79	2.97	0	7.94	11.58	0	0	5.21	2.97	6.8	--	--	--	--	--	--	--	--	--	--	--	--
TRINITY_DN5053_c3_g1	0	0	0	0	0	0	0	0	6.24	0	0	0	--	--	--	--	--	--	--	--	--	--	--	--
TRINITY_DN147614_c0_g1	0	0	0	0	0	0	0	0	0	0	0	0	--	--	--	--	--	--	--	--	--	--	--	--
TRINITY_DN100030_c0_g1	0	0	0	0	0	0	0	0	0	0	0	0	EX895_005805	hypothetical protein EX895_005805 [Sporisorium graminicola]	molecular function: catalytic activity (GO:0003824);; molecular function: antioxidant activity (GO:0016209);; biological process: metabolic process (GO:0008152);; biological process: cellular process (GO:0009987);; biological process: single-organism process (GO:0044699);; biological process: response to stimulus (GO:0050896);; biological process: detoxification (GO:0098754);; biological process:…	Molecular Function: peroxidase activity (GO:0004601);; Biological Process: cell redox homeostasis (GO:0045454);; Molecular Function: peroxiredoxin activity (GO:0051920);;	--	K24140|7.7e-17|egu:105044458|K24140 glutaredoxin-dependent peroxiredoxin [EC:1.11.1.25] | (RefSeq) peroxiredoxin-2C	[O]	Posttranslational modification, protein turnover, chaperones	Redoxin;; AhpC/TSA family	--	O	Posttranslational modification, protein turnover, chaperones
TRINITY_DN207435_c0_g1	1.14	0	2.68	0	3.44	8.3	5.68	0	1.1	0.91	0	4.12	--	predicted protein [Lichtheimia corymbifera JMRC:FSU:9682]	molecular function: structural molecule activity (GO:0005198);; cellular component: cell (GO:0005623);; cellular component: macromolecular complex (GO:0032991);; cellular component: organelle (GO:0043226);; cellular component: cell part (GO:0044464);; biological process: metabolic process (GO:0008152);; biological process: cellular process (GO:0009987)	Molecular Function: structural constituent of ribosome (GO:0003735);; Cellular Component: ribosome (GO:0005840);; Biological Process: translation (GO:0006412);;	Ribosome (ko03010)	K02979|9.8e-20|pxb:103941734|K02979 small subunit ribosomal protein S28e | (RefSeq) 40S ribosomal protein S28-B	[J]	Translation, ribosomal structure and biogenesis	Ribosomal protein S28e	40S ribosomal protein S28 OS=Zea mays OX=4577 GN=RPS28 PE=3 SV=1	J	Translation, ribosomal structure and biogenesis
TRINITY_DN9798_c0_g2	0.78	1.35	0.5	8.59	4.1	4.83	1.5	18.12	8.22	2.73	1.59	2.35	LOC101753646	1-aminocyclopropane-1-carboxylate synthase 1 [Setaria italica]	molecular function: catalytic activity (GO:0003824);; biological process: metabolic process (GO:0008152);; molecular function: binding (GO:0005488)	Molecular Function: catalytic activity (GO:0003824);; Biological Process: biosynthetic process (GO:0009058);; Molecular Function: pyridoxal phosphate binding (GO:0030170);;	Cysteine and methionine metabolism (ko00270)	K01762|8.9e-266|sita:101753646|K01762 1-aminocyclopropane-1-carboxylate synthase [EC:4.4.1.14] | (RefSeq) 1-aminocyclopropane-1-carboxylate synthase 1	[T]	Signal transduction mechanisms	Aminotransferase class I and II	1-aminocyclopropane-1-carboxylate synthase 1 OS=Oryza sativa subsp. indica OX=39946 GN=ACC1 PE=2 SV=2	E	Amino acid transport and metabolism
TRINITY_DN7479_c0_g1	15.69	15.05	18.52	33.93	33.73	34.13	23.12	18.07	16.95	34.41	29.24	28.85	--	--	--	--	--	--	--	--	--	--	--	--
TRINITY_DN105354_c0_g1	0	0	0	0	0	0	9.65	0	0	7.75	9.57	0	--	OSJNBb0021I10.3 [Oryza sativa Japonica Group]	--	--	Phenylpropanoid biosynthesis (ko00940);; Flavonoid biosynthesis (ko00941);; Stilbenoid, diarylheptanoid and gingerol biosynthesis (ko00945)	K09754|1.0e-06|bna:106386334|K09754 5-O-(4-coumaroyl)-D-quinate 3'-monooxygenase [EC:1.14.14.96] | (RefSeq) cytochrome P450 98A3-like	[R]	General function prediction only	--	--	L	Replication, recombination and repair
TRINITY_DN130016_c0_g1	10.01	0	0	0	0	0	0	0	0	0	0	9.48	--	--	--	--	--	--	--	--	--	--	--	--
TRINITY_DN75085_c0_g2	5.01	0	0	0	0	0	0	0	0	0	0	0	--	--	--	--	--	--	--	--	von Willebrand factor type D domain	--	--	--
TRINITY_DN33052_c0_g1	8.09	8.71	9.7	6.53	2.98	11.72	3.19	13.31	4.22	2.85	9.8	17.6	LOC100276070	hypothetical protein [Zea mays]	--	--	--	--	--	--	--	--	--	--
TRINITY_DN205608_c0_g1	0	0	0	0	0	0	61.23	0	0	0	0	0	--	--	--	--	--	--	--	--	--	--	--	--
TRINITY_DN10379_c0_g2	0	0	0	7.25	0	0	0	0	0	0	0	0	--	--	--	--	--	--	--	--	--	--	--	--
TRINITY_DN54170_c0_g1	0	4.42	0	0.56	0	0	0	0	0	0	0.56	0	--	--	--	--	--	--	--	--	--	--	--	--
TRINITY_DN46209_c0_g1	1.07	2.22	0.62	3.26	3.86	3.31	4.85	0.95	1.56	3.17	3.43	2.87	--	PRA1 family protein F2-like [Panicum miliaceum]	cellular component: membrane (GO:0016020);; cellular component: membrane part (GO:0044425)	Cellular Component: integral component of membrane (GO:0016021);;	--	K20359|5.2e-12|sita:101764021|K20359 PRA1 family protein 1 | (RefSeq) PRA1 family protein F2	--	--	--	--	P	Inorganic ion transport and metabolism
TRINITY_DN9436_c0_g1	0	0	0	0	0	0	0	0	0	0	0	0	--	indole-2-monooxygenase [Zea mays]	molecular function: catalytic activity (GO:0003824);; biological process: metabolic process (GO:0008152);; biological process: single-organism process (GO:0044699);; molecular function: binding (GO:0005488);; cellular component: membrane (GO:0016020);; cellular component: membrane part (GO:0044425)	Molecular Function: monooxygenase activity (GO:0004497);; Molecular Function: iron ion binding (GO:0005506);; Cellular Component: integral component of membrane (GO:0016021);; Molecular Function: oxidoreductase activity, acting on paired donors, with incorporation or reduction of molecular oxygen (GO:0016705);; Molecular Function: heme binding (GO:0020037);;	Benzoxazinoid biosynthesis (ko00402)	K13223|3.2e-88|zma:100192631|K13223 indole-2-monooxygenase [EC:1.14.14.153] | (RefSeq) bx2; indole-2-monooxygenase	[Q]	Secondary metabolites biosynthesis, transport and catabolism	Cytochrome P450	indole-2-monooxygenase OS=Zea mays OX=4577 GN=CYP71C4 PE=1 SV=1	Q	Secondary metabolites biosynthesis, transport and catabolism
TRINITY_DN193714_c0_g1	13.58	0	0	0	0	0	0	0	0	0	21.49	0	--	hypothetical protein Lal_00001515 [Lupinus albus]	--	--	--	--	--	--	--	Uncharacterized protein ORF91 OS=Phalaenopsis aphrodite subsp. formosana OX=308872 PE=4 SV=1	--	--
TRINITY_DN33384_c0_g1	6.54	6.3	4.24	4.65	1.85	2.84	1.99	2.52	2.07	1.85	3.19	3.22	--	UDP-glycosyltransferase 89B2 [Dichanthelium oligosanthes]	molecular function: catalytic activity (GO:0003824)	Molecular Function: UDP-glycosyltransferase activity (GO:0008194);;	Zeatin biosynthesis (ko00908)	K13496|5.1e-28|zma:103630075|K13496 UDP-glucosyltransferase 73C [EC:2.4.1.-] | (RefSeq) UDP-glycosyltransferase 73E1	[GC]	--	--	UDP-glycosyltransferase 89B2 OS=Stevia rebaudiana OX=55670 GN=UGT89B2 PE=2 SV=1	--	--
TRINITY_DN10122_c1_g1	9.08	14.5	11.79	21.81	14.92	17.01	16.86	15.04	6.6	15.32	18.09	12.2	--	--	--	--	--	--	--	--	--	--	--	--
TRINITY_DN3765_c0_g3	21.41	12.74	18.05	9.34	5.75	6.49	14.18	17.79	14.71	11.63	14.06	14.51	LOC117860147	putative UPF0481 protein At3g02645 [Setaria viridis]	cellular component: membrane (GO:0016020);; cellular component: membrane part (GO:0044425)	Cellular Component: integral component of membrane (GO:0016021);;	--	K11699|1.0e-13|sita:101786991|K11699 RNA-dependent RNA polymerase [EC:2.7.7.48] | (RefSeq) probable RNA-dependent RNA polymerase 3	--	--	Plant protein of unknown function;; zinc-binding in reverse transcriptase	Putative UPF0481 protein At3g02645 OS=Arabidopsis thaliana OX=3702 GN=At3g02645 PE=3 SV=1	S	Function unknown
TRINITY_DN16721_c1_g1	0	0	0	0	3.08	0	0	0	0	0	0	0	--	--	--	--	--	--	--	--	--	--	--	--
TRINITY_DN6302_c0_g1	0	0	0	0	2.93	0	0	0	8.29	0	0	0	--	Solanesyl-diphosphate synthase 1, mitochondrial [Dichanthelium oligosanthes]	biological process: metabolic process (GO:0008152);; biological process: cellular process (GO:0009987);; biological process: single-organism process (GO:0044699);; molecular function: catalytic activity (GO:0003824)	Biological Process: isoprenoid biosynthetic process (GO:0008299);; Molecular Function: transferase activity (GO:0016740);;	Terpenoid backbone biosynthesis (ko00900)	K14066|8.1e-22|sbi:8085019|K14066 geranyl diphosphate synthase [EC:2.5.1.1] | (RefSeq) solanesyl-diphosphate synthase 1, mitochondrial isoform X1	[H]	Coenzyme transport and metabolism	Polyprenyl synthetase	Solanesyl-diphosphate synthase 1, mitochondrial OS=Oryza sativa subsp. japonica OX=39947 GN=SPS1 PE=1 SV=1	H	Coenzyme transport and metabolism
TRINITY_DN18704_c0_g2	2.52	0.85	0	0	0	0	0	0	0	0	1.49	0	--	--	--	--	--	--	--	--	--	--	--	--
TRINITY_DN67904_c0_g2	0	0	0	0	0	0	6.58	0	1.29	0	0	0	--	dna repair protein-like protein rad18 [Lentithecium fluviatile CBS 122367]	--	--	--	--	--	--	--	--	--	--
TRINITY_DN5175_c1_g1	24.41	38.83	40.3	5.85	2.66	27.18	8.54	2.96	21.84	7.7	21.89	16.03	--	--	--	--	--	--	--	--	--	--	--	--
TRINITY_DN79315_c0_g2	0	0	0	0	0	0	0	0	0	0	0	0	--	--	--	--	--	--	--	--	--	--	--	--
TRINITY_DN165253_c0_g1	0	0	0	0	0	0	0	0	1.04	0	0	0	LOC101766713	heavy metal-associated isoprenylated plant protein 16 [Setaria italica]	--	--	--	--	--	--	--	--	L	Replication, recombination and repair
TRINITY_DN2675_c0_g2	2.05	1.89	1.55	2.51	1.99	1.92	2.27	2.35	2.71	4.47	4.37	4.32	--	unnamed protein product [Digitaria exilis]	molecular function: binding (GO:0005488)	Molecular Function: protein binding (GO:0005515);;	--	--	--	--	F-box domain	--	--	--
TRINITY_DN360_c0_g3	21.74	15.75	12.7	3.82	8.32	6.56	8.74	8.82	7.22	5.14	14.06	6.31	--	hypothetical protein Lal_00008596 [Lupinus albus]	--	--	Oxidative phosphorylation (ko00190);; Photosynthesis (ko00195)	K02108|2.8e-13|aip:110266878|K02108 F-type H+-transporting ATPase subunit a | (RefSeq) uncharacterized protein LOC110266878	--	--	--	Uncharacterized protein ORF91 OS=Phalaenopsis aphrodite subsp. formosana OX=308872 PE=4 SV=1	S	Function unknown
TRINITY_DN46687_c0_g1	16.5	2.89	26.32	18.12	24.36	39.49	10.92	11.25	8.37	18.11	24.86	17.76	--	unnamed protein product [Digitaria exilis]	molecular function: binding (GO:0005488)	Molecular Function: zinc ion binding (GO:0008270);;	--	K17987|3.9e-14|sita:101786257|K17987 next to BRCA1 gene 1 protein | (RefSeq) protein NBR1 homolog isoform X1	--	--	--	--	S	Function unknown
TRINITY_DN61844_c0_g1	0	0	0	0	0	0	0	0	0	0	0	0	--	--	--	--	--	--	--	--	--	--	--	--
TRINITY_DN33915_c0_g1	34	8.97	15.35	3.89	11.78	3.54	17.76	0	0	0	18.82	9.07	--	--	--	--	--	--	--	--	--	--	--	--
TRINITY_DN40955_c0_g1	0	0	0	0	0	1.67	0	0	0	1.73	0	0	--	--	--	--	--	--	--	--	--	--	--	--
TRINITY_DN189304_c0_g1	0	0.87	0	0	4.64	0.68	2.37	12.93	10.36	2.09	3.38	0.86	--	Beta-glucosidase 6 [Dichanthelium oligosanthes]	molecular function: catalytic activity (GO:0003824);; biological process: metabolic process (GO:0008152)	Molecular Function: hydrolase activity, hydrolyzing O-glycosyl compounds (GO:0004553);; Biological Process: carbohydrate metabolic process (GO:0005975);;	Cyanoamino acid metabolism (ko00460);; Starch and sucrose metabolism (ko00500);; Phenylpropanoid biosynthesis (ko00940)	K01188|2.1e-73|sbi:8067457|K01188 beta-glucosidase [EC:3.2.1.21] | (RefSeq) beta-glucosidase 6	[G]	Carbohydrate transport and metabolism	Glycosyl hydrolase family 1	Beta-glucosidase 6 OS=Oryza sativa subsp. japonica OX=39947 GN=BGLU6 PE=1 SV=1	G	Carbohydrate transport and metabolism
TRINITY_DN88083_c0_g1	0	0	0	0	0	0	0	0	8.8	0	0	0.73	--	hypothetical protein EZV62_005656 [Acer yangbiense]	molecular function: molecular function regulator (GO:0098772);; biological process: biological regulation (GO:0065007)	Molecular Function: enzyme inhibitor activity (GO:0004857);;	Pentose and glucuronate interconversions (ko00040)	K01051|6.9e-10|bna:106416420|K01051 pectinesterase [EC:3.1.1.11] | (RefSeq) pectinesterase 2	--	--	Plant invertase/pectin methylesterase inhibitor	Pectinesterase inhibitor 10 OS=Arabidopsis thaliana OX=3702 GN=PMEI10 PE=2 SV=1	S	Function unknown
TRINITY_DN62329_c0_g1	5.47	0	0	0	0	0	0	0	0	0	0	0	--	putative disease resistance protein RGA1 [Aegilops tauschii subsp. tauschii]	molecular function: binding (GO:0005488);; biological process: metabolic process (GO:0008152);; biological process: cellular process (GO:0009987)	Molecular Function: nucleic acid binding (GO:0003676);; Biological Process: DNA integration (GO:0015074);; Molecular Function: ADP binding (GO:0043531);;	--	--	--	--	--	--	--	--
TRINITY_DN4525_c12_g1	70.61	16.82	34.1	21.81	10.67	21.82	22.59	0	16.37	53.76	22.35	40.37	--	--	--	--	--	--	--	--	--	--	--	--
TRINITY_DN107905_c0_g4	0.52	0	16.96	0.26	0.69	0.66	0	0	0	0	0	0	--	ribosomal protein L13 [Karstenula rhodostoma CBS 690.94]	molecular function: structural molecule activity (GO:0005198);; biological process: metabolic process (GO:0008152);; biological process: cellular process (GO:0009987);; cellular component: cell (GO:0005623);; cellular component: macromolecular complex (GO:0032991);; cellular component: organelle (GO:0043226);; cellular component: organelle part (GO:0044422);; cellular component: cell part (GO:004…	Molecular Function: structural constituent of ribosome (GO:0003735);; Biological Process: translation (GO:0006412);; Cellular Component: large ribosomal subunit (GO:0015934);;	Ribosome (ko03010)	K02872|7.3e-94|qsu:111983288|K02872 large subunit ribosomal protein L13Ae | (RefSeq) 60S ribosomal protein L16-like	[J]	Translation, ribosomal structure and biogenesis	Ribosomal protein L13	60S ribosomal protein L13a OS=Cyanophora paradoxa OX=2762 PE=2 SV=1	J	Translation, ribosomal structure and biogenesis
TRINITY_DN197843_c0_g1	0.53	0.28	0	0.24	0.21	1.06	0.53	0	0.26	0.23	0.24	0.47	--	--	--	--	--	--	--	--	--	--	--	--
TRINITY_DN6354_c0_g1	18.18	22.21	20.14	25.62	22.24	24.25	22.32	21.28	23.68	25.85	24.98	27.43	--	hypothetical protein GQ55_2G486000 [Panicum hallii var. hallii]	biological process: metabolic process (GO:0008152);; biological process: cellular process (GO:0009987);; biological process: single-organism process (GO:0044699);; biological process: biological regulation (GO:0065007)	Biological Process: RNA processing (GO:0006396);; Biological Process: post-transcriptional gene silencing by RNA (GO:0035194);;	mRNA surveillance pathway (ko03015)	K06100|0.0e+00|sita:101757641|K06100 symplekin | (RefSeq) uncharacterized protein LOC101757641	[A]	RNA processing and modification	Symplekin tight junction protein C terminal;; Domain of unknown function (DUF3453)	--	A	RNA processing and modification
TRINITY_DN14797_c0_g1	0	0	0	0	28.4	0	10.03	0	14.43	40.15	0	11.95	--	hypothetical protein SETIT_4G222200v2, partial [Setaria italica]	--	--	--	--	--	--	--	--	--	--
TRINITY_DN13084_c0_g1	0	0	0.99	0.41	0	0	0	1.57	1.27	1.49	0.4	0	--	hypothetical protein GQ55_8G024500 [Panicum hallii var. hallii]	molecular function: catalytic activity (GO:0003824);; biological process: metabolic process (GO:0008152);; biological process: single-organism process (GO:0044699)	Molecular Function: oxidoreductase activity (GO:0016491);;	--	--	--	--	--	--	E	Amino acid transport and metabolism
TRINITY_DN76195_c0_g1	0	0	0	0	0	0	0	0	0	1.85	0	2.31	--	hypothetical protein EZV62_012777 [Acer yangbiense]	molecular function: binding (GO:0005488);; molecular function: catalytic activity (GO:0003824);; cellular component: cell (GO:0005623);; cellular component: cell part (GO:0044464);; cellular component: organelle (GO:0043226);; cellular component: membrane (GO:0016020);; biological process: metabolic process (GO:0008152);; biological process: cellular process (GO:0009987);; biological process: sin…	Molecular Function: nucleotide binding (GO:0000166);; Molecular Function: molecular_function (GO:0003674);; Molecular Function: catalytic activity (GO:0003824);; Molecular Function: binding (GO:0005488);; Cellular Component: cellular_component (GO:0005575);; Cellular Component: intracellular (GO:0005622);; Cellular Component: obsolete cell (GO:0005623);; Cellular Component: cytoplasm (GO:0005737)…	--	K18914|8.4e-12|sita:101778888|K18914 adrenodoxin-NADP+ reductase [EC:1.18.1.6] | (RefSeq) NADPH:adrenodoxin oxidoreductase, mitochondrial isoform X1	--	--	--	NADPH:adrenodoxin oxidoreductase, mitochondrial OS=Arabidopsis thaliana OX=3702 GN=MFDR PE=1 SV=1	C	Energy production and conversion
TRINITY_DN8305_c3_g1	0	0	0	0	0	0	0	0	0	18.6	0	0	--	--	--	--	--	--	--	--	--	--	--	--
TRINITY_DN206398_c0_g1	0	0	0	0	0	0	0	0	0	0	0	0	--	Creatinase/aminopeptidase [Karstenula rhodostoma CBS 690.94]	molecular function: binding (GO:0005488)	Molecular Function: metal ion binding (GO:0046872);;	--	--	[R]	General function prediction only	--	ERBB-3 BINDING PROTEIN 1 OS=Arabidopsis thaliana OX=3702 GN=EBP1 PE=1 SV=1	J	Translation, ribosomal structure and biogenesis
TRINITY_DN4985_c0_g1	0.37	0.38	0.81	0.98	0.47	1.15	0.25	0.67	0.98	0.75	0.86	0.82	LOC101771551	probable anion transporter 4, chloroplastic [Setaria italica]	cellular component: membrane (GO:0016020);; cellular component: membrane part (GO:0044425);; molecular function: transporter activity (GO:0005215);; biological process: localization (GO:0051179)	Cellular Component: integral component of membrane (GO:0016021);; Molecular Function: transmembrane transporter activity (GO:0022857);;	--	K08193|0.0e+00|sita:101771551|K08193 MFS transporter, ACS family, solute carrier family 17 (sodium-dependent inorganic phosphate cotransporter), other | (RefSeq) probable anion transporter 4, chloroplastic	[G]	Carbohydrate transport and metabolism	Major Facilitator Superfamily;; Transmembrane secretion effector;; Sugar (and other) transporter	Probable anion transporter 4, chloroplastic OS=Oryza sativa subsp. japonica OX=39947 GN=PHT4;4 PE=2 SV=1	G	Carbohydrate transport and metabolism
TRINITY_DN212262_c0_g1	0	0	0	0	0	0	0	0	0	0	0	0	--	OSIGBa0153E02-OSIGBa0093I20.19 [Oryza sativa]	--	--	--	--	--	--	--	--	S	Function unknown
TRINITY_DN2544_c8_g1	0	0	0	0	21.46	7.63	0	0	0	0	0	26.92	--	Plant cysteine oxidase 2 [Dichanthelium oligosanthes]	molecular function: catalytic activity (GO:0003824);; biological process: metabolic process (GO:0008152);; biological process: single-organism process (GO:0044699)	Molecular Function: oxidoreductase activity, acting on single donors with incorporation of molecular oxygen, incorporation of two atoms of oxygen (GO:0016702);;	--	K23953|9.9e-16|sita:101773252|K23953 plant cysteine oxidase [EC:1.13.11.-] | (RefSeq) plant cysteine oxidase 2	--	--	PCO_ADO	--	S	Function unknown
TRINITY_DN72895_c0_g2	0	0	0	0	0	0	0	0	0	0	1.6	0	--	hypothetical protein RSAG8_08955, partial [Rhizoctonia solani AG-8 WAC10335]	cellular component: membrane (GO:0016020);; cellular component: membrane part (GO:0044425);; biological process: localization (GO:0051179)	Cellular Component: membrane (GO:0016020);; Cellular Component: integral component of membrane (GO:0016021);; Biological Process: transmembrane transport (GO:0055085);;	--	K16261|3.2e-29|qsu:112018855|K16261 yeast amino acid transporter | (RefSeq) proline-specific permease-like	[E]	Amino acid transport and metabolism	Amino acid permease;; Amino acid permease	--	--	--
TRINITY_DN46778_c0_g2	0	0	0	0	5.78	5.8	6.15	0	0	0	0	0	--	--	--	--	--	--	--	--	--	--	--	--
TRINITY_DN48506_c0_g1	0	0	0	0	0	0	0	0	0	0	0	0	--	--	--	--	--	--	--	--	--	--	--	--
TRINITY_DN49804_c1_g1	6.5	0	0	0	3.1	4.5	0	0	7.06	0	0	0	--	--	--	--	--	--	--	--	--	--	--	--
TRINITY_DN409_c0_g1	163.62	130.5	127.04	296.52	379.57	319.62	149.62	200.71	143.56	180.61	161.33	160.78	LOC101762053	protein DEHYDRATION-INDUCED 19 homolog 3 [Setaria italica]	--	--	--	--	--	--	Stress-induced protein Di19, C-terminal;; Drought induced 19 protein (Di19), zinc-binding	Protein DEHYDRATION-INDUCED 19 homolog 3 OS=Oryza sativa subsp. japonica OX=39947 GN=DI19-3 PE=2 SV=1	S	Function unknown
TRINITY_DN28021_c0_g1	8.19	0	0	0	0	0	19.49	13.84	0	5.4	6.5	15.45	LOC112887816	uncharacterized protein LOC112887816 [Panicum hallii]	cellular component: cell (GO:0005623);; cellular component: membrane-enclosed lumen (GO:0031974);; cellular component: macromolecular complex (GO:0032991);; cellular component: organelle (GO:0043226);; cellular component: organelle part (GO:0044422);; cellular component: cell part (GO:0044464)	Cellular Component: histone acetyltransferase complex (GO:0000123);;	--	--	--	--	--	--	S	Function unknown
TRINITY_DN6921_c0_g1	18.56	30.09	20.7	30.91	27.61	28.22	19.89	20.25	12.53	42.44	25.7	29.34	--	hypothetical protein SEVIR_2G036500v2 [Setaria viridis]	cellular component: membrane (GO:0016020);; cellular component: membrane part (GO:0044425)	Cellular Component: integral component of membrane (GO:0016021);;	--	--	--	--	--	--	--	--
TRINITY_DN193943_c0_g1	0	0	0	0	0	0	0	0	0	0	0	0	--	--	--	--	--	--	--	--	--	--	--	--
TRINITY_DN31250_c1_g1	0.96	0.97	0	0	0.74	3.55	0	0	0	0.78	1.69	0.87	--	--	--	--	--	--	--	--	--	--	--	--
TRINITY_DN203175_c0_g1	0	0	0	0	0	0	0	0	0	0	0	0	--	--	--	--	--	--	--	--	--	--	--	--
TRINITY_DN8002_c0_g3	23.83	34.51	24.31	8.73	7.4	8.69	12.44	5.22	9.41	8.67	8.62	9.29	LOC117837700	L-type lectin-domain containing receptor kinase SIT1-like [Setaria viridis]	molecular function: catalytic activity (GO:0003824);; biological process: metabolic process (GO:0008152);; biological process: cellular process (GO:0009987);; molecular function: binding (GO:0005488);; cellular component: membrane (GO:0016020);; cellular component: membrane part (GO:0044425)	Molecular Function: protein kinase activity (GO:0004672);; Molecular Function: ATP binding (GO:0005524);; Cellular Component: integral component of membrane (GO:0016021);; Molecular Function: carbohydrate binding (GO:0030246);;	Starch and sucrose metabolism (ko00500)	K01176|1.3e-72|sbi:8065370|K01176 alpha-amylase [EC:3.2.1.1] | (RefSeq) alpha-amylase isozyme 2A	--	--	Legume lectin domain;; Protein kinase domain;; Protein tyrosine and serine/threonine kinase	L-type lectin-domain containing receptor kinase SIT2 OS=Oryza sativa subsp. japonica OX=39947 GN=SIT2 PE=2 SV=2	T	Signal transduction mechanisms
TRINITY_DN37200_c0_g1	0	0.63	0	0	0	0	0.44	0	0	0	0	0	--	Chlorophyll a-b binding protein of LHCII type III, chloroplastic [Dichanthelium oligosanthes]	biological process: response to stimulus (GO:0050896);; cellular component: cell (GO:0005623);; cellular component: membrane (GO:0016020);; cellular component: macromolecular complex (GO:0032991);; cellular component: membrane part (GO:0044425);; cellular component: cell part (GO:0044464);; cellular component: organelle (GO:0043226);; cellular component: organelle part (GO:0044422);; biological p…	Biological Process: response to light stimulus (GO:0009416);; Cellular Component: photosystem I (GO:0009522);; Cellular Component: photosystem II (GO:0009523);; Cellular Component: chloroplast thylakoid membrane (GO:0009535);; Biological Process: photosynthesis, light harvesting in photosystem I (GO:0009768);; Cellular Component: chloroplast envelope (GO:0009941);; Cellular Component: plastoglobu…	Photosynthesis - antenna proteins (ko00196)	K08914|3.8e-25|csv:101207278|K08914 light-harvesting complex II chlorophyll a/b binding protein 3 | (RefSeq) chlorophyll a-b binding protein 13, chloroplastic	--	--	Chlorophyll A-B binding protein	Chlorophyll a-b binding protein of LHCII type III, chloroplastic OS=Hordeum vulgare OX=4513 GN=LHBC PE=2 SV=1	C	Energy production and conversion
TRINITY_DN15716_c0_g1	0	0	0	0	0	0.61	0	0	0	0	0	1.49	--	--	--	--	--	--	--	--	--	--	--	--
TRINITY_DN19414_c0_g1	1.35	1.62	1.74	2.54	2.57	2.92	1.53	5.41	2.77	2.7	2.59	2.56	LOC101759318	probable homogentisate phytyltransferase 1, chloroplastic [Setaria italica]	cellular component: membrane (GO:0016020);; cellular component: membrane part (GO:0044425);; molecular function: catalytic activity (GO:0003824)	Cellular Component: integral component of membrane (GO:0016021);; Molecular Function: transferase activity, transferring alkyl or aryl (other than methyl) groups (GO:0016765);;	Ubiquinone and other terpenoid-quinone biosynthesis (ko00130)	K09833|1.2e-188|sita:101759318|K09833 homogentisate phytyltransferase / homogentisate geranylgeranyltransferase [EC:2.5.1.115 2.5.1.116] | (RefSeq) probable homogentisate phytyltransferase 1, chloroplastic	--	--	UbiA prenyltransferase family	Probable homogentisate phytyltransferase 1, chloroplastic OS=Oryza sativa subsp. japonica OX=39947 GN=HPT1 PE=2 SV=1	H	Coenzyme transport and metabolism
TRINITY_DN159_c0_g3	10.71	9.19	2.89	1.46	1.27	0	4.26	4.93	2.39	6.08	5.11	2.23	--	--	--	--	--	--	--	--	--	--	--	--
TRINITY_DN5819_c2_g1	7.64	0	0	0	0	0	0	0	2.57	0	0	0	--	--	--	--	--	--	--	--	--	--	--	--
TRINITY_DN48203_c0_g1	0	0	0	0	0	12.26	4.4	0	11.92	0	0	0	--	--	--	--	--	--	--	--	--	--	--	--
TRINITY_DN115683_c0_g1	0	0	0	0	0	0	0	0	10.48	0	0	0	LOC111302158	18.1 kDa class I heat shock protein-like [Durio zibethinus]	cellular component: cell (GO:0005623);; cellular component: cell part (GO:0044464);; biological process: response to stimulus (GO:0050896);; cellular component: organelle (GO:0043226)	Cellular Component: cellular_component (GO:0005575);; Cellular Component: intracellular (GO:0005622);; Cellular Component: obsolete cell (GO:0005623);; Cellular Component: cytoplasm (GO:0005737);; Biological Process: response to stress (GO:0006950);; Biological Process: biological_process (GO:0008150);; Biological Process: response to temperature stimulus (GO:0009266);; Biological Process: respon…	Protein processing in endoplasmic reticulum (ko04141)	K13993|6.8e-34|dzi:111302158|K13993 HSP20 family protein | (RefSeq) 18.1 kDa class I heat shock protein-like	[O]	Posttranslational modification, protein turnover, chaperones	Hsp20/alpha crystallin family	17.8 kDa class I heat shock protein OS=Solanum lycopersicum OX=4081 PE=2 SV=1	O	Posttranslational modification, protein turnover, chaperones
TRINITY_DN77579_c0_g1	1.33	0	1.11	0	0.15	0.14	2.22	0	1	0.15	0.16	0.88	--	Signal recognition particle receptor subunit beta [Ceratobasidium theobromae]	molecular function: binding (GO:0005488);; cellular component: cell (GO:0005623);; cellular component: cell part (GO:0044464);; cellular component: organelle (GO:0043226);; cellular component: membrane (GO:0016020);; cellular component: macromolecular complex (GO:0032991);; cellular component: organelle part (GO:0044422);; cellular component: membrane part (GO:0044425)	Molecular Function: molecular_function (GO:0003674);; Molecular Function: signal recognition particle binding (GO:0005047);; Molecular Function: binding (GO:0005488);; Cellular Component: cellular_component (GO:0005575);; Cellular Component: intracellular (GO:0005622);; Cellular Component: obsolete cell (GO:0005623);; Cellular Component: cytoplasm (GO:0005737);; Cellular Component: endoplasmic re…	Protein export (ko03060)	K12272|2.3e-11|cvr:CHLNCDRAFT_59704|K12272 signal recognition particle receptor subunit beta | (RefSeq) hypothetical protein	[U]	Intracellular trafficking, secretion, and vesicular transport	Signal recognition particle receptor beta subunit;; ADP-ribosylation factor family;; Gtr1/RagA G protein conserved region;; 50S ribosome-binding GTPase	--	U	Intracellular trafficking, secretion, and vesicular transport
TRINITY_DN25487_c1_g1	0	0	0	10.1	0	0	9.62	0	0	0	0	0	--	--	--	--	--	--	--	--	--	--	--	--
TRINITY_DN206184_c0_g1	0	0	0	0	0	0	0	0	0	0	0	0	--	--	--	--	--	--	[K]	Transcription	--	--	--	--
TRINITY_DN213203_c0_g1	0	0	0	0	0	0	0	0	0	0	0	0	--	--	--	--	--	--	--	--	--	--	--	--
TRINITY_DN163047_c0_g1	0	0	0	0	0	0	0	0	0	0	0	0	--	--	--	--	--	--	--	--	--	--	--	--
TRINITY_DN90480_c0_g1	0	0	0	0	0	0	0	0	0	0	0	0	--	hypothetical protein GQ55_3G443000 [Panicum hallii var. hallii]	molecular function: catalytic activity (GO:0003824);; biological process: metabolic process (GO:0008152);; biological process: cellular process (GO:0009987)	Molecular Function: ubiquitin-protein transferase activity (GO:0004842);;	--	--	--	--	--	Protein spotted leaf 11 OS=Oryza sativa subsp. indica OX=39946 GN=SPL11 PE=1 SV=2	S	Function unknown
TRINITY_DN60754_c0_g2	0	0	4.64	0	0	0	0	0	0	0	0	0.26	--	probable POT1-acetyl-CoA C-acyltransferase, peroxisomal [Serendipita indica DSM 11827]	molecular function: catalytic activity (GO:0003824);; cellular component: cell (GO:0005623);; cellular component: cell part (GO:0044464);; cellular component: organelle (GO:0043226);; cellular component: membrane-enclosed lumen (GO:0031974);; cellular component: organelle part (GO:0044422);; cellular component: membrane (GO:0016020);; biological process: metabolic process (GO:0008152);; biologica…	Molecular Function: molecular_function (GO:0003674);; Molecular Function: catalytic activity (GO:0003824);; Molecular Function: acetyl-CoA C-acyltransferase activity (GO:0003988);; Cellular Component: cellular_component (GO:0005575);; Cellular Component: intracellular (GO:0005622);; Cellular Component: obsolete cell (GO:0005623);; Cellular Component: nucleus (GO:0005634);; Cellular Component: nuc…	Fatty acid degradation (ko00071);; Valine, leucine and isoleucine degradation (ko00280);; alpha-Linolenic acid metabolism (ko00592);; Biosynthesis of unsaturated fatty acids (ko01040);; Fatty acid metabolism (ko01212);; Peroxisome (ko04146)	K07513|6.0e-39|qsu:112036842|K07513 acetyl-CoA acyltransferase 1 [EC:2.3.1.16] | (RefSeq) 3-ketoacyl-CoA thiolase, peroxisomal-like	[I]	Lipid transport and metabolism	Thiolase, N-terminal domain;; Beta-ketoacyl synthase, N-terminal domain	3-ketoacyl-CoA thiolase 5, peroxisomal OS=Arabidopsis thaliana OX=3702 GN=KAT5 PE=1 SV=2	I	Lipid transport and metabolism
TRINITY_DN3867_c0_g1	17.65	17.5	19.6	20.6	19.83	18.65	18.92	14.68	17.51	27.21	28.14	27.98	LOC117838152	hypothetical protein SEVIR_9G477500v2 [Setaria viridis]	molecular function: binding (GO:0005488);; cellular component: cell (GO:0005623);; cellular component: organelle (GO:0043226);; cellular component: cell part (GO:0044464)	Molecular Function: DNA binding (GO:0003677);; Molecular Function: chromatin binding (GO:0003682);; Cellular Component: nucleus (GO:0005634);;	--	--	[K]	Transcription	Myb-like DNA-binding domain	TSL-kinase interacting protein 1 OS=Arabidopsis thaliana OX=3702 GN=TKI1 PE=1 SV=2	K	Transcription
TRINITY_DN5239_c0_g1	246.31	327.36	267.37	283.05	257.89	272.85	284.18	415.1	326.52	315.79	279.89	309.95	--	hypothetical protein GQ55_4G105800 [Panicum hallii var. hallii]	molecular function: binding (GO:0005488);; biological process: metabolic process (GO:0008152);; biological process: cellular process (GO:0009987)	Molecular Function: translation elongation factor activity (GO:0003746);;	--	K03233|9.7e-214|sbi:8079301|K03233 elongation factor 1-gamma | (RefSeq) elongation factor 1-gamma 3	[J]	Translation, ribosomal structure and biogenesis	Elongation factor 1 gamma, conserved domain;; Glutathione S-transferase, N-terminal domain;; Glutathione S-transferase, N-terminal domain;; Glutathione S-transferase, C-terminal domain;; Glutathione S-transferase, N-terminal domain;; Glutathione S-transferase, C-terminal domain;; Glutathione S-transferase, C-terminal domain	Elongation factor 1-gamma 3 OS=Oryza sativa subsp. japonica OX=39947 GN=Os06g0571400 PE=2 SV=1	J	Translation, ribosomal structure and biogenesis
TRINITY_DN19883_c0_g2	0	0	0	0	0	13.48	0	0	0	0	0	0	LOC117852999	protein ROLLING AND ERECT LEAF 2-like [Setaria viridis]	--	--	--	--	--	--	--	--	S	Function unknown
TRINITY_DN5962_c0_g1	0	0	5.1	0	3.14	0	16.77	0	0	2.98	0	7.91	--	--	--	--	--	--	--	--	--	--	--	--
TRINITY_DN62697_c0_g1	0	0	0	0	10.37	0	0	5.85	0	9.33	11.1	0	LOC101779063	U11/U12 small nuclear ribonucleoprotein 65 kDa protein [Setaria italica]	biological process: metabolic process (GO:0008152);; biological process: cellular process (GO:0009987);; cellular component: cell (GO:0005623);; cellular component: macromolecular complex (GO:0032991);; cellular component: organelle (GO:0043226);; cellular component: organelle part (GO:0044422);; cellular component: cell part (GO:0044464);; biological process: reproduction (GO:0000003);; biologic…	Biological Process: mRNA splicing, via spliceosome (GO:0000398);; Cellular Component: U12-type spliceosomal complex (GO:0005689);; Biological Process: inflorescence development (GO:0010229);; Molecular Function: U12 snRNA binding (GO:0030626);; Molecular Function: pre-mRNA intronic binding (GO:0097157);;	--	K13157|6.5e-31|sita:101779063|K13157 U11/U12 small nuclear ribonucleoprotein 65 kDa protein | (RefSeq) U11/U12 small nuclear ribonucleoprotein 65 kDa protein	[A]	RNA processing and modification	--	U11/U12 small nuclear ribonucleoprotein 65 kDa protein OS=Arabidopsis thaliana OX=3702 GN=SNRNP65 PE=1 SV=1	A	RNA processing and modification
TRINITY_DN4282_c0_g1	4.31	5.99	6.1	14.06	13.07	13.74	7	14.46	10.71	13.51	13.99	12.98	--	hypothetical protein EJB05_11095, partial [Eragrostis curvula]	molecular function: binding (GO:0005488)	Molecular Function: GTP binding (GO:0005525);;	--	K06944|3.0e-132|qsu:111983289|K06944 uncharacterized protein | (RefSeq) ribosome-interacting GTPase 1-like	[T]	Signal transduction mechanisms	C-terminal region of MMR_HSR1 domain;; TGS domain;; 50S ribosome-binding GTPase;; Ferrous iron transport protein B	Developmentally-regulated G-protein 3 OS=Arabidopsis thaliana OX=3702 GN=DRG3 PE=1 SV=1	S	Function unknown
TRINITY_DN204128_c0_g1	0	0	0	0	0	0	0	0	0	9.48	0	0	--	--	--	--	--	--	--	--	--	--	--	--
TRINITY_DN5365_c1_g2	0.45	2.16	0.51	2	1.17	1.87	2.72	1.08	0.67	3.19	1.52	1.8	--	--	--	--	--	--	--	--	--	--	--	--
TRINITY_DN19066_c1_g1	0	0	0	0	0	0	0	0	0	0	0	0	--	--	--	--	--	--	--	--	--	--	--	--
TRINITY_DN609_c1_g2	14.06	0	0	0.54	4.23	1.81	1.06	0.52	1.72	3.76	1.08	1.59	--	--	--	--	--	--	--	--	--	--	--	--
TRINITY_DN125506_c0_g2	1.25	8.05	0.72	5.79	5.9	1.43	3.34	5.47	4.84	3.67	1.7	3.37	LOC117863285	tryptamine 5-hydroxylase-like [Setaria viridis]	molecular function: catalytic activity (GO:0003824);; biological process: metabolic process (GO:0008152);; biological process: single-organism process (GO:0044699);; molecular function: binding (GO:0005488)	Molecular Function: monooxygenase activity (GO:0004497);; Molecular Function: iron ion binding (GO:0005506);; Molecular Function: oxidoreductase activity, acting on paired donors, with incorporation or reduction of molecular oxygen (GO:0016705);; Molecular Function: heme binding (GO:0020037);;	--	K20617|8.4e-52|sita:101763227|K20617 cytochrome P450 family 71 subfamily A | (RefSeq) cytochrome P450 71A1	[Q]	Secondary metabolites biosynthesis, transport and catabolism	Cytochrome P450	Tryptamine 5-hydroxylase OS=Oryza sativa subsp. japonica OX=39947 GN=CYP71P1 PE=1 SV=1	Q	Secondary metabolites biosynthesis, transport and catabolism
TRINITY_DN112684_c0_g1	9.3	0	33.62	14.51	13.91	14.03	22.18	0	10.41	24.29	14.74	8.79	LOC112875842	AAA-ATPase At3g28580-like [Panicum hallii]	molecular function: binding (GO:0005488);; cellular component: membrane (GO:0016020);; cellular component: membrane part (GO:0044425)	Molecular Function: ATP binding (GO:0005524);; Cellular Component: integral component of membrane (GO:0016021);;	--	K08900|3.2e-19|ghi:107911789|K08900 mitochondrial chaperone BCS1 | (RefSeq) AAA-ATPase ASD, mitochondrial-like	[O]	Posttranslational modification, protein turnover, chaperones	--	AAA-ATPase ASD, mitochondrial OS=Arabidopsis thaliana OX=3702 GN=AATP1 PE=1 SV=1	O	Posttranslational modification, protein turnover, chaperones
TRINITY_DN171156_c0_g1	0	0	0	0	0	0	0	10.61	0	0	0	0	--	--	--	--	--	--	--	--	--	--	--	--
TRINITY_DN22149_c0_g1	0	0	0	0	0	0	0	0	0	0	0	0	--	unnamed protein product [Digitaria exilis]	--	--	--	--	--	--	--	--	S	Function unknown
TRINITY_DN48593_c0_g1	0	0	0	13.3	0	0	0	0	0	0	0	0	--	--	--	--	--	--	--	--	--	--	--	--
TRINITY_DN6918_c4_g1	0	0	0	0	0	0	0	0	0	0	0	0	--	--	--	--	--	--	--	--	--	--	--	--
TRINITY_DN137587_c0_g2	0	0	0	0	0	22.84	0	0	0	0	0	0	--	HCP-like protein [Gigaspora margarita]	--	--	--	--	[MOT]	--	Sel1 repeat	--	--	--
TRINITY_DN58250_c0_g1	0	0	0	0	0	0	0	0	0	0	0	0	--	--	--	--	--	--	--	--	--	--	--	--
TRINITY_DN2966_c2_g1	8.77	11.04	11.5	6.35	7.19	6.81	11.95	14.85	15.24	16.61	10.73	13.18	LOC101759597	stomatal closure-related actin-binding protein 1 [Setaria italica]	molecular function: binding (GO:0005488);; biological process: cellular process (GO:0009987);; biological process: single-organism process (GO:0044699);; biological process: cellular component organization or biogenesis (GO:0071840);; biological process: biological regulation (GO:0065007)	Molecular Function: actin binding (GO:0003779);; Biological Process: actin filament organization (GO:0007015);; Biological Process: regulation of stomatal movement (GO:0010119);;	--	K15277|4.3e-06|gab:108467431|K15277 solute carrier family 35 (adenosine 3'-phospho 5'-phosphosulfate transporter), member B3 | (RefSeq) UDP-galactose/UDP-glucose transporter 4-like isoform X1	--	--	Coiled-coil regions of plant-specific actin-binding protein;; PH domain of plant-specific actin-binding protein;; Ig domain of plant-specific actin-binding protein;; Actin-binding domain of plant-specific actin-binding protein	Stomatal closure-related actin-binding protein 1 OS=Arabidopsis thaliana OX=3702 GN=SCAB1 PE=1 SV=1	S	Function unknown
TRINITY_DN193247_c1_g1	0	0	22.83	0	0	0	0	0	0	0	0	8.96	--	hypothetical protein AALP_AA3G105100 [Arabis alpina]	molecular function: binding (GO:0005488);; cellular component: cell (GO:0005623);; cellular component: cell part (GO:0044464);; cellular component: organelle (GO:0043226);; biological process: metabolic process (GO:0008152);; biological process: cellular process (GO:0009987)	Molecular Function: protein binding (GO:0005515);; Cellular Component: cellular_component (GO:0005575);; Cellular Component: intracellular (GO:0005622);; Cellular Component: obsolete cell (GO:0005623);; Cellular Component: cytoplasm (GO:0005737);; Cellular Component: vacuole (GO:0005773);; Biological Process: proteolysis (GO:0006508);; Biological Process: ubiquitin-dependent protein catabolic pro…	--	K12158|7.5e-13|cre:CHLREDRAFT_196845|K12158 ubiquitin-like protein Nedd8 | (RefSeq) UBQ2; bi-ubiquitin	[OR]	--	--	Ubiquitin-NEDD8-like protein RUB1 OS=Arabidopsis thaliana OX=3702 GN=RUB1 PE=1 SV=3	O	Posttranslational modification, protein turnover, chaperones
TRINITY_DN210935_c0_g1	0	0	0	0	0	0	0	0	0	0	0	0	--	BnaA06g01060D [Brassica napus]	molecular function: binding (GO:0005488);; cellular component: membrane (GO:0016020);; cellular component: membrane part (GO:0044425);; biological process: localization (GO:0051179)	Molecular Function: calcium ion binding (GO:0005509);; Cellular Component: integral component of membrane (GO:0016021);; Biological Process: transmembrane transport (GO:0055085);;	--	--	--	--	Sodium/calcium exchanger protein	Sodium/calcium exchanger NCL OS=Arabidopsis thaliana OX=3702 GN=NCL PE=2 SV=1	T	Signal transduction mechanisms
TRINITY_DN12493_c0_g2	0	0	4.6	0.35	1.83	0.29	0	0	0	0	0	0	--	hypothetical protein P171DRAFT_498411 [Karstenula rhodostoma CBS 690.94]	--	--	--	--	--	--	--	--	--	--
TRINITY_DN188746_c0_g1	0	0	0	0	0	0	8.76	0	0	0	0	0	--	--	--	--	--	--	--	--	--	--	--	--
TRINITY_DN40665_c0_g1	0	0	0	0	6.22	0	0	0	0	0	6.62	0	LOC117849494	disease resistance protein RGA2-like [Setaria viridis]	molecular function: binding (GO:0005488)	Molecular Function: ADP binding (GO:0043531);;	--	--	--	--	NB-ARC domain	Putative disease resistance protein RGA3 OS=Solanum bulbocastanum OX=147425 GN=RGA3 PE=2 SV=2	T	Signal transduction mechanisms
TRINITY_DN72570_c0_g1	0.97	0	2.41	0	0.06	0	0.69	0	0.32	0	0	0.06	--	Riboflavin transporter MCH5 OS=Saccharomyces cerevisiae (strain ATCC 204508 / S288c) GN=MCH5 PE=1 SV=2 [Rhizoctonia solani AG-1 IB]	cellular component: membrane (GO:0016020);; cellular component: membrane part (GO:0044425);; molecular function: transporter activity (GO:0005215);; biological process: localization (GO:0051179)	Cellular Component: integral component of membrane (GO:0016021);; Molecular Function: transmembrane transporter activity (GO:0022857);; Biological Process: transmembrane transport (GO:0055085);;	--	K08187|2.8e-31|qsu:112034829|K08187 MFS transporter, MCT family, solute carrier family 16 (monocarboxylic acid transporters), member 10 | (RefSeq) fujikurins efflux protein FFUJ_12242-like	--	--	Major Facilitator Superfamily	--	--	--
TRINITY_DN179408_c0_g1	0	2.99	0	1.73	0	0	3.33	0	0	3.98	0.86	1.78	--	--	--	--	--	--	--	--	--	--	--	--
TRINITY_DN210768_c0_g1	0	0	0	0	0	0	0	0	0	0	0	0	MYB180	MYB transcription factor MYB180 [Glycine max]	molecular function: binding (GO:0005488);; cellular component: cell (GO:0005623);; cellular component: organelle (GO:0043226);; cellular component: cell part (GO:0044464);; biological process: response to stimulus (GO:0050896)	Molecular Function: DNA binding (GO:0003677);; Cellular Component: nucleus (GO:0005634);; Biological Process: response to ethylene (GO:0009723);; Biological Process: response to auxin (GO:0009733);; Biological Process: response to gibberellin (GO:0009739);;	--	K08869|2.8e-10|cre:CHLREDRAFT_165812|K08869 aarF domain-containing kinase | (RefSeq) predicted protein	--	--	Myb-like DNA-binding domain	Transcription factor KUA1 OS=Arabidopsis thaliana OX=3702 GN=KUA1 PE=1 SV=1	K	Transcription
TRINITY_DN86836_c0_g1	0	0	0	0	0	0	0	0	0	0	0	0	--	--	--	--	--	--	--	--	--	--	--	--
TRINITY_DN69671_c0_g1	0	0	0	0	0	0	0	0	0	0	0	0	--	hypothetical protein C2845_PM11G11980 [Panicum miliaceum]	molecular function: catalytic activity (GO:0003824);; biological process: metabolic process (GO:0008152);; biological process: single-organism process (GO:0044699);; molecular function: binding (GO:0005488)	Molecular Function: monooxygenase activity (GO:0004497);; Molecular Function: iron ion binding (GO:0005506);; Molecular Function: oxidoreductase activity, acting on paired donors, with incorporation or reduction of molecular oxygen (GO:0016705);; Molecular Function: heme binding (GO:0020037);;	--	K24184|2.8e-13|pda:103715208|K24184 cytochrome P450 family 89 subfamily A [EC:1.14.-.-] | (RefSeq) cytochrome P450 89A2-like	--	--	--	--	Q	Secondary metabolites biosynthesis, transport and catabolism
TRINITY_DN212459_c0_g1	0	0	0	0	0	0	0	0	0	0	0	0	--	--	--	--	--	--	--	--	--	--	--	--
TRINITY_DN18671_c1_g2	0	0	0	0	0	0	0	0	0	0	0	0	--	unnamed protein product [Triticum turgidum subsp. durum]	cellular component: cell (GO:0005623);; cellular component: macromolecular complex (GO:0032991);; cellular component: organelle (GO:0043226);; cellular component: organelle part (GO:0044422);; cellular component: cell part (GO:0044464);; molecular function: binding (GO:0005488);; cellular component: other organism (GO:0044215);; cellular component: other organism part (GO:0044217)	Cellular Component: nucleosome (GO:0000786);; Molecular Function: DNA binding (GO:0003677);; Cellular Component: nucleus (GO:0005634);; Cellular Component: host cell nucleus (GO:0042025);; Molecular Function: protein heterodimerization activity (GO:0046982);;	--	K11254|4.2e-11|sot:102605056|K11254 histone H4 | (RefSeq) uncharacterized LOC102605056	[B]	Chromatin structure and dynamics	--	Histone H4 OS=Capsicum annuum OX=4072 PE=3 SV=3	B	Chromatin structure and dynamics
TRINITY_DN57604_c0_g1	0	0	0	0	0	0	0	0	0	0	0	0	--	hypothetical protein Lal_00013845 [Lupinus albus]	--	--	--	--	--	--	--	--	--	--
TRINITY_DN72937_c0_g1	0	0	0	0	0	0	0.44	0	0	0	0	0	--	--	--	--	--	--	--	--	--	--	--	--
TRINITY_DN12044_c0_g1	120.36	129.93	133.53	151.9	159.79	152.2	126.08	121.79	136	156.68	164.62	158.44	LOC117852658	pre-mRNA-splicing factor syf2 isoform X2 [Setaria viridis]	cellular component: macromolecular complex (GO:0032991);; cellular component: cell (GO:0005623);; cellular component: organelle (GO:0043226);; cellular component: organelle part (GO:0044422);; cellular component: cell part (GO:0044464)	Cellular Component: Prp19 complex (GO:0000974);; Cellular Component: catalytic step 2 spliceosome (GO:0071013);; Cellular Component: post-mRNA release spliceosomal complex (GO:0071014);;	Spliceosome (ko03040)	K12868|3.1e-172|sita:101774327|K12868 pre-mRNA-splicing factor SYF2 | (RefSeq) pre-mRNA-splicing factor syf2	[DA]	--	SYF2 splicing factor	--	--	--
TRINITY_DN24796_c0_g1	0	0	0	0	0	0	2.29	0.09	0	0	0	0	--	--	molecular function: binding (GO:0005488)	Molecular Function: heme binding (GO:0020037);;	--	--	[C]	Energy production and conversion	Globin;; Globin	--	--	--
TRINITY_DN207868_c0_g1	0	0	7.02	0	0	0	0	0	0	0	0	0	--	related to Glucose oxidase [Serendipita indica DSM 11827]	molecular function: binding (GO:0005488);; molecular function: catalytic activity (GO:0003824);; cellular component: extracellular region (GO:0005576);; biological process: metabolic process (GO:0008152);; biological process: cellular process (GO:0009987);; biological process: single-organism process (GO:0044699);; biological process: signaling (GO:0023052);; biological process: multicellular org…	Molecular Function: nucleotide binding (GO:0000166);; Molecular Function: molecular_function (GO:0003674);; Molecular Function: catalytic activity (GO:0003824);; Molecular Function: binding (GO:0005488);; Cellular Component: cellular_component (GO:0005575);; Cellular Component: extracellular region (GO:0005576);; Biological Process: organic acid metabolic process (GO:0006082);; Biological Process…	Glycine, serine and threonine metabolism (ko00260)	K00108|3.8e-11|qsu:112018633|K00108 choline dehydrogenase [EC:1.1.99.1] | (RefSeq) uncharacterized protein LOC112018633	[R]	General function prediction only	GMC oxidoreductase	--	E	Amino acid transport and metabolism
TRINITY_DN165257_c0_g1	0	0	0	0	0	0	0	0	0	0	0	0	--	--	--	--	--	--	--	--	--	--	--	--
TRINITY_DN17611_c0_g1	180.84	100.15	115.11	16.17	10.56	17.54	64.18	63.58	84.96	23.01	24.91	33.21	--	hypothetical protein GQ55_2G260100 [Panicum hallii var. hallii]	biological process: metabolic process (GO:0008152);; biological process: cellular process (GO:0009987);; biological process: single-organism process (GO:0044699);; molecular function: catalytic activity (GO:0003824)	Biological Process: glycolipid biosynthetic process (GO:0009247);; Molecular Function: transferase activity, transferring hexosyl groups (GO:0016758);;	Glycerolipid metabolism (ko00561)	K03715|2.9e-41|zma:100274282|K03715 1,2-diacylglycerol 3-beta-galactosyltransferase [EC:2.4.1.46] | (RefSeq) opaque endosperm 5	--	--	--	Probable monogalactosyldiacylglycerol synthase 1, chloroplastic OS=Oryza sativa subsp. japonica OX=39947 GN=MGD1 PE=2 SV=1	M	Cell wall/membrane/envelope biogenesis
TRINITY_DN37500_c0_g1	3.89	2.99	2.67	4.14	3.21	3.7	5.44	3.18	1.96	4.9	6.5	6.6	LOC117852456	hypothetical protein SEVIR_4G024200v2 [Setaria viridis]	--	--	--	--	--	--	--	--	S	Function unknown
TRINITY_DN43076_c0_g1	23.02	34.37	13	25.6	15.83	30.62	2.4	11.59	3.13	9.69	6.45	25.13	LOC100283435	homeodomain-leucine zipper transcription factor TaHDZipI-1 [Zea mays]	cellular component: cell (GO:0005623);; cellular component: organelle (GO:0043226);; cellular component: cell part (GO:0044464);; biological process: biological regulation (GO:0065007);; molecular function: binding (GO:0005488)	Cellular Component: nucleus (GO:0005634);; Biological Process: regulation of transcription, DNA-templated (GO:0006355);; Molecular Function: sequence-specific DNA binding (GO:0043565);;	--	K09338|2.8e-17|pda:103711020|K09338 homeobox-leucine zipper protein | (RefSeq) homeobox-leucine zipper protein HOX4-like	[K]	Transcription	Homeobox associated leucine zipper;; Homeodomain	Homeobox-leucine zipper protein HOX13 OS=Oryza sativa subsp. japonica OX=39947 GN=HOX13 PE=2 SV=1	K	Transcription
TRINITY_DN1385_c0_g2	0	0.13	0.55	0.12	0.21	0.63	0.25	0.25	0.5	0	0.24	0.43	LOC101766249	uncharacterized protein LOC101766249 [Setaria italica]	--	--	--	--	--	--	--	--	--	--
TRINITY_DN64016_c2_g1	0	0	0	0	0	7.02	0	0	0	0	0	8.79	--	unnamed protein product [Digitaria exilis]	--	--	--	--	--	--	--	--	--	--
TRINITY_DN11732_c0_g1	8.4	11.19	7.46	10.05	8.51	8.01	8.02	8.27	6.45	11.27	9.87	11.88	LOC117842423	ankyrin repeat-containing protein P16F5.05c [Setaria viridis]	--	--	--	--	--	--	Ankyrin repeats (many copies);; Ankyrin repeats (many copies);; Ankyrin repeats (3 copies);; Ankyrin repeat;; Ankyrin repeat	--	S	Function unknown
TRINITY_DN209769_c0_g1	0	0	0	0	0	0	0	0	0	0	0	0	--	--	--	--	--	--	--	--	--	--	--	--
TRINITY_DN85328_c0_g2	0	0	0	0	0	0	0	0	0	0	0	0	--	--	--	--	--	--	--	--	--	--	--	--
TRINITY_DN190063_c0_g1	0	0	0	0	0	0	0	0	0	0	0	0	LOC117840378	uncharacterized protein LOC117840378 [Setaria viridis]	--	--	--	--	--	--	--	--	--	--
TRINITY_DN5418_c1_g2	4.11	4.55	6.42	4.39	3.76	5.74	2.99	1.93	3.32	4.71	4.49	6.01	LOC101753623	universal stress protein PHOS32 [Setaria italica]	--	--	--	--	--	--	Universal stress protein family	--	S	Function unknown
TRINITY_DN4037_c0_g1	6.23	8.98	10	8.95	6.94	7.47	11.92	6.3	4.96	7.78	10.46	13.55	--	hypothetical protein SETIT_1G172100v2 [Setaria italica]	--	--	--	--	--	--	--	--	--	--
[truncated: 99,136 more rows]

## Sheet: Table S5
Table S5 Information of function annotation
[truncated: 11 more rows]

[truncated: 11 more sheets: Table S6, Table S7, Table S8, Table S9, Table S10, Table S11, Table S12, Table S13, Table S14, Table S15, Table S16]
